# Supplementary material for: Comparative transcriptome analysis reveals ectopic delta-5 and delta-6 desaturases enhance protective gene expression upon Vibrio vulnificus challenge in Tilapia (Oreochromis niloticus)
Source: BMC Genomics. 2021 Mar 22;22:200. doi: 10.1186/s12864-021-07521-5 (PMC7983300; doi:10.1186/s12864-021-07521-5)
Supplement: Supplementary file 5 — Additional file 5: Supplementary File S1. DEG between D56 and WT. [file 12864_2021_7521_MOESM5_ESM.xlsx]

## Sheet: D56_WT
NCBI_GeneID	Genbank	Name	gene_id	gene_type	GO	KO	Description	Locus	Strand	D56/WT Liver-24hr_Log2Ratio	D56/WT Liver-6hr_Log2Ratio	D56/WT Liver-ctrl_Log2Ratio	D56-Liver-24hr_FPKM	D56-Liver-6hr_FPKM	D56-Liver-ctrl_FPKM	WT-Liver-24hr_FPKM	WT-Liver-6hr_FPKM	WT-Liver-ctrl_FPKM
112846577		LOC112846577	gene34216	snRNA				NC_031967.2:9083786-9083947	-	11.4223	0	13.1333	2.74447	0.001	8.98496	0.001	0.001	0.001
112843383		LOC112843383	gene30064	snoRNA				NC_031984.2:33843819-33843951	+	-14.0373	15.2152	0	0.001	38.0402	0.001	16.8134	0.001	0.001
112847017		LOC112847017	gene5205	snRNA				NC_031970.2:20549110-20549237	-	14.5624	14.3212	0	24.1949	20.469	0.001	0.001	0.001	0.001
112847426		LOC112847426	gene477	snoRNA				NC_031965.2:14770931-14771064	+	0	14.0516	0	0.001	16.9805	0.001	0.001	0.001	0.001
8677315		ATP8	gene42613	protein_coding				NC_013663.1:7992-8159	+	-12.389	0	13.1213	0.001	0.001	8.91027	5.36381	0.001	0.001
112846816		LOC112846816	gene2918	snoRNA				NC_031969.2:8184444-8184582	+	0	13.7225	0	0.001	13.5173	0.001	0.001	0.001	0.001
112847623		LOC112847623	gene9557	snoRNA				NC_031972.2:41862279-41862451	-	0	13.5885	0	0.001	12.3179	0.001	0.001	0.001	0.001
100706574	XM_003452318.5	LOC100706574	gene19200	protein_coding	GO:0005198,GO:0005882	K07608	alpha-internexin	NC_031978.2:28802957-28808589	-	1.4277	3.98023	12.2226	0.398947	0.737717	4.77924	0.148298	0.0467434	0.001
112844614		LOC112844614	gene38857	lncRNA				NW_020327171.1:116699-119286	+	0	12.4742	1.10808	0.001	5.68992	4.15593	0.001	0.001	1.92798
106096985		LOC106096985	gene36218	lncRNA				NC_031967.2:49271653-49272162	+	9.71123	12.2872	0	0.838248	4.99815	0.001	0.001	0.001	0.001
112842238		LOC112842238	gene20874	snRNA				NC_031979.2:36489422-36489585	+	13.192	0	12.8619	9.35813	0.001	7.44429	0.001	0.001	0.001
112847750		LOC112847750	gene13178	lncRNA				NC_031974.2:31566930-31567444	+	9.47696	11.7772	-10.5034	0.712604	3.50994	0.001	0.001	0.001	1.45162
112842067		LOC112842067	gene20144	lncRNA				NC_031979.2:23162197-23163562	+	0	11.7753	-0.187863	0.001	3.5053	0.894761	0.001	0.001	1.0192
112845562		LOC112845562	gene41822	lncRNA				NW_020328820.1:90744-92825	+	8.81166	11.6395	0.750268	0.44934	3.19029	0.378726	0.001	0.001	0.22515
100710101	XM_025903777.1	asdurf	gene22865	protein_coding	GO:0004066,GO:0006529		ASNSD1 upstream open reading frame protein	NC_031987.2:6964352-6966049	-	0.753967	2.76642	12.0551	4.31657	5.92218	4.25546	2.5596	0.870376	0.001
100694997	XM_013267599.3	LOC100694997	gene13433	protein_coding	GO:0003676	K23211	LOW QUALITY PROTEIN: THAP domain-containing protein 11	NC_031975.2:5905003-5907262	+	10.736	11.4793	11.8705	1.70557	2.85503	3.74436	0.001	0.001	0.001
106097507		LOC106097507	gene36107	lncRNA				NC_031967.2:46645845-46646796	-	0	11.4808	0	0.001	2.85798	0.001	0.001	0.001	0.001
102078653		LOC102078653	gene2095	lncRNA				NC_031966.2:23555510-23556201	+	0	0	11.238	0.001	0.001	2.41535	0.001	0.001	0.001
112846407		LOC112846407	gene38041	lncRNA				NC_031967.2:85765650-85768662	-	0	11.3608	0	0.001	2.62989	0.001	0.001	0.001	0.001
100699397	XM_013273588.3	LOC100699397	gene31507	protein_coding	GO:0005515	K00799	glutathione S-transferase A	NC_031985.2:27830024-27832299	-	7.67551	10.0037	11.8587	0.204437	1.0266	3.71385	0.001	0.001	0.001
102075503	XM_005451370.4//XM_019361168.2	LOC102075503	gene8908	protein_coding			uncharacterized protein LOC102075503	NC_031972.2:25243500-25257372	-	10.1455	8.30769	11.6285	65.9414	145.112	384.858	0.0582162	0.457972	0.121555
109201387		LOC109201387	gene36960	lncRNA				NC_031967.2:63377671-63379842	-	0	0	11.1617	0.001	0.001	2.29097	0.001	0.001	0.001
100701486		LOC100701486	gene13227	lncRNA				NC_031974.2:34336938-34339513	-	2.57046	11.1848	1.97227	0.914761	2.32789	2.05712	0.154001	0.001	0.524261
100693320	XM_025903125.1//XM_025903126.1	LOC100693320	gene33147	protein_coding	GO:0005262,GO:0030176,GO:0032469,GO:0016020		calcium load-activated calcium channel	NC_031986.2:30937407-30940653	+	-0.853241	0	11.6234	0.0836028	0.001	3.15505	0.151033	0.001	0.001
112843481		LOC112843481	gene31105	lncRNA				NC_031985.2:20188900-20189264	-	0	0	11.0089	0.001	0.001	2.06065	0.001	0.001	0.001
112842748		LOC112842748	gene33860	lncRNA				NC_031967.2:606205-606533	-	0	11.1003	0	0.001	2.19544	0.001	0.001	0.001	0.001
109203486	XM_019362862.2	LOC109203486	gene12838	protein_coding			pleckstrin homology-like domain family B member 1	NC_031974.2:23347739-23348375	-	11.5512	5.20597	11.6169	3.0009	16.9573	3.14076	0.001	0.459414	0.001
100694836	XM_003459529.5	LOC100694836	gene14540	protein_coding		K11254	histone H4	NC_031975.2:31995090-31995500	+	1.25843	-0.242688	11.595	3.36746	2.57534	3.09343	1.40759	3.04713	0.001
112842747		LOC112842747	gene33835	lncRNA				NC_031967.2:44190-67077	+	10.3745	0	10.8203	1.32754	0.001	1.80819	0.001	0.001	0.001
109195639		LOC109195639	gene39792	lncRNA				NW_020327461.1:111566-137273	-	0	0	10.4918	0.001	0.001	1.43997	0.001	0.001	0.001
100694707	XM_003451344.5//XM_013275120.3//XM_019351958.2	LOC100694707	gene33321	protein_coding	GO:0004252,GO:0006508		trypsin-3	NC_031986.2:35314353-35325078	+	3.32621	-0.87771	10.9614	0.9353	0.290181	1.99397	0.0932526	0.533195	0.001
109196148		LOC109196148	gene41417	lncRNA				NW_020328518.1:27198-30315	+	1.3486	10.9457	-12.442	2.97554	1.97234	0.001	1.16841	0.001	5.56442
100693639	XM_005472306.3	mfap3	gene14457	protein_coding			microfibril-associated glycoprotein 3	NC_031975.2:29138988-29143505	-	3.70397	9.52598	10.738	3.594	0.737236	1.70789	0.275786	0.001	0.001
109199314		LOC109199314	gene37598	lncRNA				NC_031967.2:76727082-76727989	-	0	0	10.4866	0.001	0.001	1.43479	0.001	0.001	0.001
109205086		LOC109205086	gene20064	lncRNA				NC_031979.2:21081789-21082965	+	-1.45779	10.8959	0.285325	0.391379	1.90547	0.170015	1.07507	0.001	0.139507
112842297		LOC112842297	gene21010	guide_RNA				NC_031979.2:39697606-39697878	+	-0.824409	10.8941	-1.05222	0.933562	1.90306	1.29526	1.65316	0.001	2.686
100692887		LOC100692887	gene2054	lncRNA				NC_031966.2:22605295-22607549	-	0	10.8681	0	0.001	1.86909	0.001	0.001	0.001	0.001
109200933		LOC109200933	gene41758	pseudogene				NW_020328783.1:36917-38379	+	9.25976	10.868	0	0.613005	1.86888	0.001	0.001	0.001	0.001
109194231	XM_019353604.2	LOC109194231	gene38578	protein_coding			uncharacterized protein LOC109194231	NW_020327099.1:26833-28709	+	8.09679	1.42215	10.4943	0.273764	7.88702	1.4424	0.001	2.94308	0.001
112846161		LOC112846161	gene37895	lncRNA				NC_031967.2:82658912-82664529	-	11.4158	10.8073	-0.763542	2.73205	1.79192	1.10939	0.001	0.001	1.88336
102078976		LOC102078976	gene37046	lncRNA				NC_031967.2:65319214-65327182	+	0	0	10.084	0.001	0.001	1.08536	0.001	0.001	0.001
109201118		LOC109201118	gene41004	lncRNA				NW_020328297.1:28690-37188	-	1.1858	10.7161	0.118189	4.19059	1.68218	0.429539	1.8421	0.001	0.395753
109202233		LOC109202233	gene4689	lncRNA				NC_031970.2:8459065-8459563	+	-11.1295	10.7103	-0.116556	0.001	1.6754	1.06948	2.24038	0.001	1.15947
100710833	XM_005471266.4	adrb1	gene11300	protein_coding	GO:0004930,GO:0007186,GO:0016021	K04141	beta-1 adrenergic receptor	NC_031973.2:14341571-14344310	+	0	-8.89261	10.4706	0.001	0.001	1.41891	0.001	0.475271	0.001
106098631		LOC106098631	gene24309	lncRNA				NC_031981.2:9070844-9071373	+	0	10.5444	-7.82103	0.001	1.49346	0.001	0.001	0.001	0.226134
100708368	XM_005473578.2	LOC100708368	gene17581	protein_coding	GO:0004252,GO:0006508	K01352	granzyme K	NC_031977.2:26901995-26908856	-	-6.24614	-6.81423	10.4344	0.001	0.001	1.38381	0.075906	0.112535	0.001
102078315	XM_025899689.1	LOC102078315	gene25221	protein_coding	GO:0003777,GO:0007018		kinesin-like protein KIF1B	NC_031981.2:34344581-34348098	+	-8.86826	8.97559	10.0332	0.001	0.503409	1.04781	0.467317	0.001	0.001
102081043	XM_019346826.2	LOC102081043	gene24650	protein_coding	GO:0016021	K17349	tetraspanin-8	NC_031981.2:19640532-19644807	+	7.70757	2.36844	9.97149	0.209031	0.486154	1.00396	0.001	0.0941464	0.001
109204255	XM_019365025.2//XM_019365026.2//XM_019365027.2//XM_019365028.2	LOC109204255	gene15148	protein_coding			hepcidin-like	NC_031976.2:13800694-13801429	-	2.03992	3.03879	9.69108	301.196	175.179	0.826617	73.2439	21.3165	0.001
106097577		LOC106097577	gene37185	lncRNA				NC_031967.2:68729192-68734259	-	2.08681	10.3997	1.26183	0.711161	1.35087	1.04454	0.167408	0.001	0.435589
100695808	XM_003440623.5//XM_025898604.1//XM_025898605.1//XM_025898606.1	LOC100695808	gene21296	protein_coding	GO:0000278,GO:0003677,GO:0051382		centromere protein W	NC_031980.2:6683904-6686339	-	-9.05539	11.2238	9.56644	0.001	2.39162	0.758202	0.53204	0.001	0.001
112847675		LOC112847675	gene10801	lncRNA				NC_031973.2:3965628-3965944	+	0	10.3914	0	0.001	1.34313	0.001	0.001	0.001	0.001
112844183		LOC112844183	gene23701	lncRNA				NC_031987.2:26878171-26878966	+	0	10.3881	0	0.001	1.34006	0.001	0.001	0.001	0.001
102081299	XM_005452338.4	LOC102081299	gene32562	protein_coding			uncharacterized protein LOC102081299	NC_031986.2:17921938-17923542	+	3.16448	2.59201	9.38558	3.33729	0.932884	0.668871	0.372213	0.154723	0.001
112847874		LOC112847874	gene12880	lncRNA				NC_031974.2:24335072-24338555	+	6.72993	0	3.63112	0.106148	0.001	2.01451	0.001	0.001	0.16259
112842752		LOC112842752	gene33939	lncRNA				NC_031967.2:2487166-2489171	+	9.33993	10.3323	0	0.648035	1.28928	0.001	0.001	0.001	0.001
100708891	XM_003445672.4	pla2g1b	gene16772	protein_coding	GO:0004623,GO:0005509,GO:0016042,GO:0006644,GO:0050482	K01047	phospholipase A2	NC_031977.2:8542086-8544330	-	0	-3.0202	9.26599	0.001	0.1319	0.615658	0.001	1.07008	0.001
100708086	XM_003447745.4	adssl1	gene27473	protein_coding	GO:0004019,GO:0005525,GO:0006164,GO:0005737,GO:0006167	K01939	adenylosuccinate synthetase isozyme 1	NC_031983.2:8906016-8910153	-	3.19033	1.31315	9.196	1.32998	0.898388	0.586506	0.1457	0.361548	0.001
109199068		LOC109199068	gene41006	lncRNA				NW_020328299.1:7101-13842	-	12.3098	10.2818	0	5.07714	1.24488	0.001	0.001	0.001	0.001
100707547	XM_003447912.3	ten1	gene7160	protein_coding	GO:0003697,GO:1990879	K23313	CST complex subunit TEN1	NC_031971.2:27375045-27378211	+	-1.60413	-0.740406	9.12781	0.459378	0.7614	0.559429	1.39657	1.27203	0.001
100708903	XM_003449163.5	LOC100708903	gene9543	protein_coding	GO:0004180,GO:0006508,GO:0004181,GO:0008270	K08779	carboxypeptidase A1	NC_031972.2:41445301-41452106	+	3.55709	1.26909	9.07251	2.6289	0.805359	0.538391	0.223348	0.33416	0.001
100692932	XM_003457981.5	ccnj	gene19123	protein_coding	GO:0005634		cyclin-J	NC_031978.2:26354486-26359587	-	0.492591	10.3977	9.05587	1.13811	1.349	0.532216	0.808909	0.001	0.001
112846751		LOC112846751	gene2858	lncRNA				NC_031969.2:6693452-6694760	+	-6.75609	0	3.54773	0.001	0.001	1.04844	0.10809	0.001	0.089654
112841824		LOC112841824	gene16979	lncRNA				NC_031977.2:13466188-13468199	+	-8.22093	0	3.15088	0.001	0.001	1.03356	0.298364	0.001	0.116366
100705447	XM_003453601.5	LOC100705447	gene9375	protein_coding	GO:0004197,GO:0006508	K04397	caspase-7	NC_031972.2:37824484-37830558	+	3.17106	-0.229359	9.02074	1.62105	0.34729	0.519414	0.179975	0.407133	0.001
112845444		LOC112845444	gene41444	lncRNA				NW_020328523.1:436659-438923	+	8.32341	10.1297	0.336165	0.320329	1.1203	0.0650331	0.001	0.001	0.0515156
100690251	XM_003459864.5	LOC100690251	gene12303	protein_coding	GO:0005576,GO:0006955,GO:0008009		eotaxin	NC_031974.2:8269791-8271988	-	-10.205	0	8.93951	0.001	0.001	0.490976	1.18031	0.001	0.001
100697691	XM_003446881.5	haus1	gene13883	protein_coding	GO:0051225,GO:0070652	K16584	HAUS augmin-like complex subunit 1	NC_031975.2:15176934-15180747	+	3.0224	0.543632	8.91929	1.26756	0.172749	0.484142	0.156004	0.118513	0.001
102081795		LOC102081795	gene36758	lncRNA				NC_031967.2:59483215-59487331	+	10.5563	10.1123	0.857703	1.50577	1.10688	0.198329	0.001	0.001	0.109444
102076211		LOC102076211	gene24225	lncRNA				NC_031981.2:6059646-6091503	+	6.93067	10.0797	0	0.121994	1.08213	0.001	0.001	0.001	0.001
102080716		LOC102080716	gene37222	lncRNA				NC_031967.2:69320880-69322328	+	7.76909	10.0767	0.378236	0.218137	1.07991	0.212304	0.001	0.001	0.163342
106098862	XM_013276626.2	LOC106098862	gene12477	protein_coding			mannose-specific lectin	NC_031974.2:14610376-14611214	-	2.1782	0	8.65312	1.57193	0.001	0.402577	0.34732	0.001	0.001
100700473	XM_005452675.4	LOC100700473	gene14036	protein_coding	GO:0005198,GO:0005923,GO:0016021	K06087	claudin-3-like	NC_031975.2:17992018-17993632	+	14.791	-2.79447	8.52773	28.3482	0.0799134	0.369064	0.001	0.55442	0.001
100689992	XM_019348882.2//XM_019348883.2	LOC100689992	gene27777	protein_coding	GO:0006508,GO:0008234	K01365	cathepsin L1	NC_031983.2:14528730-14542420	+	10.3861	1.29919	8.41063	1.3382	0.48973	0.340293	0.001	0.199004	0.001
100691834	XM_003453886.5//XM_005470273.3//XM_005470274.4//XM_025909146.1	morn3	gene8782	protein_coding			MORN repeat-containing protein 3	NC_031972.2:22389161-22392011	+	-2.61877	3.94762	8.23284	0.111076	14.6379	17.8125	0.682256	0.948693	0.0592096
100707443	XM_019365843.2//XM_019365844.2	LOC100707443	gene17786	protein_coding	GO:0005125,GO:0005615,GO:0006954,GO:0006955,GO:0005149,GO:0005576	K04519	interleukin-1 beta	NC_031977.2:31509849-31512429	-	3.82199	-0.28475	8.04268	1.3988	3.66912	0.263686	0.0989057	4.46972	0.001
112842754		LOC112842754	gene26247	lncRNA				NC_031982.2:19790352-19795566	+	6.68776	10.0345	-8.24264	0.10309	1.04881	0.001	0.001	0.001	0.302888
112843784		LOC112843784	gene32406	lncRNA				NC_031986.2:14769649-14770162	-	11.3221	10.0326	0	2.56024	1.04737	0.001	0.001	0.001	0.001
100691691	XM_003437835.4	LOC100691691	gene26283	protein_coding			protein THEM6	NC_031982.2:20620553-20623090	+	1.41071	2.85899	8.00609	1.49365	0.546695	0.257083	0.561803	0.0753535	0.001
109195368		LOC109195368	gene33930	lncRNA				NC_031967.2:2305739-2309854	-	-1.21497	10.0107	-6.91903	0.317387	1.03159	0.001	0.73677	0.001	0.121014
106097064		LOC106097064	gene34966	lncRNA				NC_031967.2:25610974-25612262	-	6.46062	10.008	-1.39168	0.0880727	1.02971	0.191375	0.001	0.001	0.502136
112848327	XM_025912004.1	LOC112848327	gene17824	protein_coding			natterin-3-like	NC_031977.2:32449851-32452387	+	16.4876	10.9323	7.86101	91.8882	1.95411	0.232487	0.001	0.001	0.001
100695333	XM_003453898.2	LOC100695333	gene8761	protein_coding	GO:0005127,GO:0043524,GO:0070120,GO:0005125,GO:0005576,GO:0006955		uncharacterized protein LOC100695333	NC_031972.2:22179069-22180704	-	10.1157	-0.417375	7.82982	1.10947	0.232498	0.227515	0.001	0.3105	0.001
100706372	XM_003443568.5	terf1	gene12736	protein_coding	GO:0042162,GO:0042803	K11110	telomeric repeat-binding factor 1	NC_031974.2:20211915-20217551	+	10.0556	-7.59468	7.75056	1.0642	0.001	0.215353	0.001	0.193297	0.001
100705391	XM_003460192.5//XM_013267815.3//XM_019346612.2	LOC100705391	gene41086	protein_coding			angiopoietin-related protein 5	NW_020328373.1:17551-23711	+	-0.848369	11.5119	7.74917	0.0839206	2.92032	0.215145	0.151096	0.001	0.001
109194502	XM_003439000.5//XM_005448722.4//XM_005448723.4//XM_005448724.3	LOC109194502	gene29258	protein_coding			cytosolic sulfotransferase 2	NC_031984.2:14672413-14676351	+	0.478865	1.04293	7.65101	72.3407	1.25798	0.200994	51.9075	0.61055	0.001
102075918	XM_019349427.2//XM_019349428.2//XM_019349431.2//XM_019349432.2//XM_025901953.1//XM_025901954.1	LOC102075918	gene28654	protein_coding			uncharacterized protein LOC102075918	NC_031984.2:1793369-1800743	-	5.37265	-0.0458409	7.63905	2.39621	0.376835	0.199335	0.0578357	0.389001	0.001
102082176	XM_019346129.2//XM_025898980.1	LOC102082176	gene22066	protein_coding	GO:0005515		collagen alpha-1(XII) chain	NC_031980.2:23762876-23780436	-	10.5338	9.13348	7.30211	1.48247	0.561632	7.59079	0.001	0.001	0.0480988
100693506	XM_003441278.5	LOC100693506	gene5313	protein_coding	GO:0005506,GO:0016705,GO:0020037,GO:0055114,GO:0001516,GO:0008116	K01831	prostacyclin synthase	NC_031970.2:22149788-22158013	-	10.5177	1.5398	7.29464	1.46603	0.338441	0.157002	0.001	0.116401	0.001
112845601		LOC112845601	gene41974	lncRNA				NW_020328931.1:28815-29526	+	0	9.55379	-1.77341	0.001	0.751583	0.343886	0.001	0.001	1.17561
112842618		LOC112842618	gene33976	lncRNA				NC_031967.2:3378683-3385586	-	-0.815424	9.54523	-1.15443	0.377746	0.747138	0.956691	0.664763	0.001	2.12956
109196834		LOC109196834	gene31926	lncRNA				NC_031986.2:2187708-2190193	+	0.707865	-10.7141	9.85824	0.31222	0.001	0.928167	0.191149	1.67984	0.001
100702399	XM_013264981.3	LOC100702399	gene21829	protein_coding	GO:0055114		thioredoxin-like protein AAED1	NC_031980.2:18488813-18495747	+	3.29433	-6.28145	7.28942	1.03504	0.001	0.156435	0.105503	0.0777866	0.001
109195595	XM_019347864.2	LOC109195595	gene26832	protein_coding			uncharacterized protein LOC109195595	NC_031982.2:31824843-31830060	+	2.45346	9.23276	7.17876	1.12654	0.601642	0.144885	0.205675	0.001	0.001
109195966		LOC109195966	gene33934	lncRNA				NC_031967.2:2393762-2397100	+	-11.4634	9.30909	-10.4086	0.001	0.634329	0.001	2.82379	0.001	1.35929
100702166	XM_003442484.5//XM_019357608.2	LOC100702166	gene4187	protein_coding		K16143	pentraxin fusion protein-like	NC_031969.2:32256031-32258192	+	4.98474	9.25144	7.153	4.42717	0.609484	0.142321	0.13982	0.001	0.001
100705639	XM_025910836.1	alox5ap	gene13932	protein_coding		K20735	arachidonate 5-lipoxygenase-activating protein	NC_031975.2:16363462-16366566	-	3.84902	0	7.14273	1.96887	0.001	0.141311	0.13663	0.001	0.001
112847660		LOC112847660	gene11637	lncRNA				NC_031973.2:21069143-21069922	-	0	-11.2679	2.96556	0.001	0.001	9.17539	0.001	2.46593	1.17463
112842548		LOC112842548	gene22040	snoRNA				NC_031980.2:22999323-22999540	+	0	-12.3147	11.2472	0.001	0.001	2.43071	0.001	5.09437	0.001
106098629	XM_019364829.2//XM_019364830.2	LOC106098629	gene15799	protein_coding			carcinoembryonic antigen-related cell adhesion molecule 6	NC_031976.2:24952023-24957136	+	2.11108	2.38989	6.74452	4.55396	4.11958	0.107227	1.05412	0.786005	0.001
100697299	XM_003457685.5	LOC100697299	gene14507	protein_coding	GO:0005525		GTPase IMAP family member 4	NC_031975.2:31384021-31386661	-	5.08074	0.282818	6.68201	3.61064	6.01878	0.10268	0.106691	4.94734	0.001
102081165	XM_005477950.4	LOC102081165	gene29986	protein_coding			uncharacterized protein LOC102081165	NC_031984.2:31469755-31478902	-	0.87576	2.62969	6.66232	0.825432	3.16057	0.101288	0.449833	0.510681	0.001
109194471	XM_025902501.1//XM_025902502.1	LOC109194471	gene30613	protein_coding			hepatic lectin	NC_031985.2:10213120-10217430	+	5.32431	6.70999	6.60482	2.53339	0.104691	0.0973308	0.0632303	0.001	0.001
100694754	XM_013269188.3//XM_013269189.3//XM_019358799.2	il10	gene5503	protein_coding		K05443	interleukin-10	NC_031970.2:25043701-25054189	+	9.83828	10.9754	6.42946	0.915411	2.01337	0.0861905	0.001	0.001	0.001
112841855		LOC112841855	gene17024	lncRNA				NC_031977.2:14300906-14301919	-	10.8241	9.01232	-2.19496	1.81295	0.51639	0.622037	0.001	0.001	2.84816
100534502	XM_003454056.5	fasn	gene11910	protein_coding	GO:0009058,GO:0016788	K00665	fatty acid synthase	NC_031973.2:29418694-29448048	-	-0.774361	3.70729	6.41192	5.17213	93.6962	738.403	8.84658	7.17328	8.67189
100711744	XM_025901948.1//XM_025901949.1//XM_025901950.1//XM_025901951.1//XM_025901952.1	LOC100711744	gene28652	protein_coding			uncharacterized protein LOC100711744	NC_031984.2:1754632-1761283	-	10.0231	0.0773624	6.39201	1.04053	0.137078	0.0839822	0.001	0.129921	0.001
100699866	XM_025901777.1	LOC100699866	gene29820	protein_coding	GO:0030246		L-rhamnose-binding lectin SML	NC_031984.2:26311558-26314135	+	2.54111	7.39013	6.33822	3.08869	0.167746	0.0809085	0.530668	0.001	0.001
112841825		LOC112841825	gene17014	lncRNA				NC_031977.2:14047567-14048583	-	10.7901	8.94296	-2.24393	1.77068	0.492153	0.607559	0.001	0.001	2.87792
100712040	XM_005472352.3//XM_005472353.2//XM_025911697.1	LOC100712040	gene14823	protein_coding	GO:0016831,GO:0019752,GO:0030170	K18966	acidic amino acid decarboxylase GADL1	NC_031976.2:4977551-4985058	+	1.69034	3.39946	6.24562	2.31653	116.971	362.268	0.717785	11.0851	4.77433
112847548		LOC112847548	gene9393	lncRNA				NC_031972.2:38026943-38027842	+	8.20983	8.81457	-9.98413	0.296078	0.450247	0.001	0.001	0.001	1.0128
112843454		LOC112843454	gene30228	lncRNA				NC_031985.2:1334825-1344554	-	7.77007	8.75883	1.75773	0.218285	0.433183	2.05525	0.001	0.001	0.607763
100711753	XM_013272947.3	LOC100711753	gene27439	protein_coding	GO:0008643,GO:0015293,GO:0016021		sodium-dependent lysophosphatidylcholine symporter 1-B	NC_031983.2:8493605-8505005	+	4.08068	3.08331	6.22018	0.472652	0.703404	10.5876	0.0279341	0.0829917	0.142016
100694795	XM_019359969.2	LOC100694795	gene6740	protein_coding	GO:0016702,GO:0046872,GO:0055114		hydroperoxide isomerase ALOXE3	NC_031971.2:18369989-18376714	+	5.23966	7.6664	6.21037	1.42368	0.20315	0.0740472	0.0376807	0.001	0.001
100703848		LOC100703848	gene15291	pseudogene				NC_031976.2:17210477-17215682	+	11.3052	8.69337	0	2.53042	0.413966	0.001	0.001	0.001	0.001
112846794		LOC112846794	gene3422	lncRNA				NC_031969.2:17062696-17064042	-	-10.7929	8.64247	0.555392	0.001	0.399617	0.854733	1.77414	0.001	0.581622
100693555	XM_005458384.4	LOC100693555	gene4694	protein_coding		K20838	N-acetyltransferase 8-like	NC_031970.2:8528116-8529486	-	0.781385	1.53146	6.13258	0.162521	2.74644	11.4936	0.094556	0.95007	0.163819
102079877		LOC102079877	gene6817	lncRNA				NC_031971.2:19549743-19550518	-	11.1704	8.56089	0	2.30479	0.377646	0.001	0.001	0.001	0.001
100709533	XM_003452328.5//XM_013275776.3//XM_019366667.2//XM_019366668.2	fancl	gene19213	protein_coding	GO:0004842,GO:0036297,GO:0043240	K10606	E3 ubiquitin-protein ligase FANCL	NC_031978.2:30129806-30168798	+	4.00847	0	6.0387	1.00914	0.001	0.06574	0.0627019	0.001	0.001
100706043	XM_019359968.2	LOC100706043	gene6739	protein_coding	GO:0016702,GO:0046872,GO:0055114,GO:0005515	K18684	arachidonate 12-lipoxygenase, 12R-type	NC_031971.2:18358579-18365396	+	5.18117	1.13792	5.85771	28.8443	3.11062	1.70733	0.795009	1.41351	0.0294422
100534477	NM_001279700.1	granulin	gene31319	protein_coding			progranulin	NC_031985.2:23994733-23996500	-	4.46859	0.443719	5.77458	117.898	1.11727	4.72083	5.32507	0.821458	0.0862376
100711434	XM_003458980.5//XM_025910896.1	mogat2	gene13341	protein_coding	GO:0016747	K14457	2-acylglycerol O-acyltransferase 2	NC_031975.2:2312202-2325612	+	-2.13996	2.67226	5.64387	0.128161	9.15946	25.9834	0.564869	1.43694	0.519663
109196145		LOC109196145	gene33833	lncRNA				NC_031967.2:33879-37239	+	-1.23749	8.36662	-0.853203	0.493658	0.330067	0.398914	1.16399	0.001	0.720641
100691300	XM_005459912.4	LOC100691300	gene22517	protein_coding	GO:0005319,GO:0006869		vitellogenin	NC_031980.2:36433120-36442465	-	-3.37278	-0.952396	5.54008	452.782	20069.1	14369.2	4690.27	38835.4	308.817
109199419		LOC109199419	gene37130	lncRNA				NC_031967.2:67539500-67544105	-	8.64659	8.35301	-1.08393	0.400759	0.326969	0.642299	0.001	0.001	1.36155
102081141	XM_005465486.4	LOC102081141	gene36770	protein_coding			butyrophilin-like protein 8	NC_031967.2:59761387-59765743	-	6.62869	10.1349	5.50489	0.0989546	1.12438	0.0454084	0.001	0.001	0.001
106098361		LOC106098361	gene14057	lncRNA				NC_031975.2:18224107-18232471	+	3.45267	6.26864	3.23642	1.48311	0.0770988	0.529169	0.135462	0.001	0.056148
100699569	XM_003446303.5//XM_013272007.3	LOC100699569	gene21653	protein_coding	GO:0005509,GO:0004198,GO:0005622,GO:0006508	K08573	calpain-3	NC_031980.2:13419769-13436566	-	4.62361	0.568978	5.46026	1.67414	1.7193	0.0440254	0.0679119	1.15897	0.001
100691893	XM_003444359.5	nefm	gene8937	protein_coding	GO:0005198,GO:0005882,GO:0005883,GO:0061564	K04573	neurofilament medium polypeptide	NC_031972.2:26186199-26190952	-	2.77464	9.5829	5.45705	0.00684307	0.766904	4.45045	0.001	0.001	0.101314
100707217	XM_003455261.5//XM_005459781.4//XM_025896931.1	LOC100707217	gene17643	protein_coding	GO:0003824	K15013	long-chain-fatty-acid--CoA ligase ACSBG2	NC_031977.2:28518295-28529630	+	-2.40578	-0.400885	5.42591	3.69852	6.18498	171.767	19.5993	8.16614	3.99555
100711763	XM_003450492.5	apoa4b	gene15845	protein_coding	GO:0005576,GO:0006869,GO:0008289,GO:0042157	K08760	apolipoprotein A-I	NC_031976.2:25740038-25741544	+	0.73593	1.78959	5.39944	533.182	278.2	187.629	320.139	80.4707	4.44536
100692957	XM_013268665.3//XM_025908442.1	LOC100692957	gene10234	protein_coding	GO:0016021,GO:0055085		putative cation exchanger C521.04c	NC_031972.2:56665301-56678130	-	-3.56359	-2.03485	5.39503	0.133121	0.765578	1.22652	1.57396	3.13719	0.0291481
102079382	XM_019345693.2	LOC102079382	gene22535	protein_coding	GO:0004888,GO:0005216,GO:0016021,GO:0034220		LOW QUALITY PROTEIN: 5-hydroxytryptamine receptor 3A	NC_031980.2:36998664-37009935	+	-2.10656	-0.580032	5.36471	0.409919	7.82657	6.16625	1.76537	11.6998	0.149652
100703315	XM_005465498.4//XM_005465499.4//XM_019354444.2//XM_019354445.2	LOC100703315	gene36155	protein_coding	GO:0016491,GO:0055114	K03334	L-amino-acid oxidase	NC_031967.2:47872842-47878886	-	6.59849	1.99691	5.314	11.5602	2.72266	0.0397807	0.119295	0.682123	0.001
109194474	XM_019357902.2	LOC109194474	gene3595	protein_coding			cytochrome P450 2K1	NC_031969.2:20462290-20468913	+	-0.203997	2.4664	5.19781	1.40705	9.01047	31.0535	1.62076	1.63037	0.846082
100698977	XM_005460849.4	LOC100698977	gene13469	protein_coding	GO:0004089,GO:0008270	K18246	carbonic anhydrase 4	NC_031975.2:6583501-6590837	-	5.12119	1.37578	5.15795	1.22467	1.32786	0.0357024	0.0351873	0.511685	0.001
100689935	XM_003447763.4	LOC100689935	gene27426	protein_coding	GO:0016021		interferon alpha-inducible protein 27-like protein 2A	NC_031983.2:8402636-8404434	+	0.581124	1.21994	5.14463	42.7474	127.273	650.837	28.5742	54.6383	18.3986
100691639	XM_019353546.2	LOC100691639	gene34746	protein_coding	GO:0055114	K13948	prostaglandin reductase 1	NC_031967.2:22117306-22121588	-	6.06241	11.0595	5.13546	0.0668294	2.13428	3.56977	0.001	0.001	0.101558
100693869	XM_003444783.5//XM_005478289.4//XM_005478290.4//XM_005478291.4	acot7	gene29695	protein_coding	GO:0016790	K17360	cytosolic acyl coenzyme A thioester hydrolase	NC_031984.2:24047688-24099047	-	5.60775	7.81519	5.12302	1.56051	0.22522	0.0348483	0.0320012	0.001	0.001
100708249	XM_003443236.5//XM_013270125.3	LOC100708249	gene3106	protein_coding		K21958	extracellular serine/threonine protein kinase FAM20C	NC_031969.2:11152597-11168122	+	-3.79175	-4.47834	5.11356	1.50657	5.23857	63.0343	20.865	116.769	1.82071
100534459	XM_003452574.4	LOC100534459	gene22534	protein_coding	GO:0005319,GO:0006869		LOW QUALITY PROTEIN: vitellogenin-2	NC_031980.2:36988603-36998541	+	-4.24994	-0.681058	4.92698	545.927	23386.6	18933.3	10387.1	37496.1	622.381
102077512	XM_005447998.4	LOC102077512	gene11752	protein_coding	GO:0004930,GO:0007186,GO:0016021	K04218	somatostatin receptor type 2-like	NC_031973.2:23801333-23805041	+	2.76109	4.12955	4.90571	2.38227	12.6394	0.0299755	0.351414	0.72212	0.001
100534481	XM_025908443.1	LOC100534481	gene10235	protein_coding		K19926	zona pellucida sperm-binding protein 4	NC_031972.2:56684444-56687477	+	-3.47576	-1.00773	4.59487	93.6514	2966.96	1950.31	1041.89	5965.82	80.7067
100708016	XM_003455264.5//XM_005459785.4	mfsd10	gene17636	protein_coding	GO:0016021,GO:0055085		major facilitator superfamily domain-containing protein 10	NC_031977.2:28443386-28451109	+	1.42492	-1.02482	4.51248	1.7115	1.18031	1.13498	0.63743	2.40158	0.0497273
100693354	XM_003448195.3//XM_019349784.1//XM_019349785.1//XM_019349787.1//XM_019349789.2//XM_025901488.1//XM_025901489.1	LOC100693354	gene29432	protein_coding	GO:0005102,GO:0005576,GO:0007275,GO:0016055	K00182	protein Wnt-2b-A	NC_031984.2:18721292-18736591	+	0.884456	1.22342	4.37938	1.31362	1.00159	0.564826	0.711577	0.428947	0.0271388
100706369	XM_003442673.5	LOC100706369	gene5885	protein_coding	GO:0006812,GO:0008324	K15122	solute carrier family 41 member 1	NC_031970.2:33841231-33858102	+	-0.848297	-1.28817	4.37691	0.0185167	0.852854	5.41998	0.033337	2.08282	0.260866
100701207	XM_013275814.3	asrgl1	gene19206	protein_coding	GO:0016787	K13051	isoaspartyl peptidase/L-asparaginase	NC_031978.2:29178880-29186081	-	0.0276943	5.4417	4.35984	5.02968	11.3972	10.5594	4.93405	0.26223	0.514277
100690975	XM_005448449.4//XM_005448450.4	LOC100690975	gene28985	protein_coding	GO:0006508,GO:0008236	K23014	inactive dipeptidyl peptidase 10	NC_031984.2:9391088-9418568	+	0.159461	2.34369	4.28252	0.0780778	0.157025	1.36579	0.0699077	0.0309349	0.0701808
109194467	XM_025910647.1	LOC109194467	gene1796	protein_coding			LOW QUALITY PROTEIN: SE-cephalotoxin-like	NC_031966.2:16446071-16450350	-	2.09115	-0.239609	4.2626	11.2968	13.8676	26.829	2.65129	16.3731	1.39776
100707993	XM_005471172.4	LOC100707993	gene10504	protein_coding	GO:0018149		protein-glutamine gamma-glutamyltransferase 2	NC_031972.2:64234308-64240603	+	-0.189518	1.3388	4.25155	0.367196	1.07313	2.78629	0.418744	0.424262	0.146279
112842723		LOC112842723	gene25598	lncRNA				NC_031982.2:7503433-7504091	-	-7.13526	7.31462	1.55092	0.001	0.159192	1.35608	0.140581	0.001	0.46282
102080109		LOC102080109	gene4165	lncRNA				NC_031969.2:31275102-31277226	+	-8.32936	-0.487764	3.09159	0.001	0.089609	4.02792	0.321652	0.125656	0.47252
100534457	NM_001279683.1	Mb	gene7021	protein_coding	GO:0020037,GO:0015671,GO:0019825	K21892	myoglobin	NC_031971.2:24348658-24350765	+	1.53104	1.74207	4.19063	133.812	1433.86	1034.19	46.3028	428.638	56.6365
100698402	XM_003446465.5	LOC100698402	gene2813	protein_coding	GO:0016746	K08765	carnitine O-palmitoyltransferase 1, liver	NC_031969.2:5744708-5804546	+	4.21636	4.13336	4.18095	43.167	78.0531	13.5148	2.3222	4.44759	0.745108
100708082	XM_019346125.2//XM_019346127.2//XM_025898978.1	LOC100708082	gene22065	protein_coding	GO:0005515	K08132	collagen alpha-1(XII) chain	NC_031980.2:23748056-23762137	-	3.25212	-0.12936	4.17541	0.723432	0.0839551	1.16558	0.0759298	0.0918308	0.0645085
100693683	XM_005450109.4//XM_005450110.4//XM_005450112.4//XM_025907505.1	LOC100693683	gene5883	protein_coding	GO:0003779,GO:0008157,GO:0019888	K17594	phosphatase and actin regulator 3	NC_031970.2:33750559-33825236	+	-5.96348	0.214014	4.13698	0.0109294	0.242411	6.88881	0.681996	0.208991	0.391551
100694183	XM_003455946.5	LOC100694183	gene6513	protein_coding		K05692	actin, cytoplasmic 1	NC_031971.2:12479708-12483488	+	7.0312	1.42541	4.09712	45.9101	27.9931	238.11	0.350999	10.4222	13.913
100696407	XM_003458695.5	LOC100696407	gene19157	protein_coding			transmembrane protein 254	NC_031978.2:27728922-27745811	-	0.569484	3.52582	4.09645	31.6647	61.8542	54.9038	21.3375	5.37022	3.20958
100703218	XM_003458487.5//XM_025902348.1	mfsd2a	gene31529	protein_coding	GO:0008643,GO:0015293,GO:0016021		sodium-dependent lysophosphatidylcholine symporter 1	NC_031985.2:28126144-28140805	-	1.44333	-0.357579	4.05237	3.20645	2.31223	28.9527	1.17907	2.9626	1.74504
100705056	XM_003444904.4	pgd	gene29623	protein_coding	GO:0004616,GO:0055114,GO:0006098,GO:0050661	K00033	6-phosphogluconate dehydrogenase, decarboxylating	NC_031984.2:22182535-22188000	+	1.44433	2.76161	4.04463	32.3556	45.4363	117.018	11.8895	6.70003	7.09084
100701127	XM_003453751.5	LOC100701127	gene7528	protein_coding	GO:0016627,GO:0055114,GO:0050660	K00252	glutaryl-CoA dehydrogenase, mitochondrial	NC_031971.2:34206931-34211100	+	2.19611	1.91313	4.01243	2.34266	3.14377	1.01738	0.511226	0.834721	0.0630406
100700925	XM_003450956.5//XM_005472692.4//XM_005472693.4//XM_013274860.3//XM_025911579.1	LOC100700925	gene15521	protein_coding	GO:0003700,GO:0005634,GO:0006355,GO:0008270,GO:0043565	K08532	nuclear receptor ROR-alpha	NC_031976.2:20595130-20615827	+	0.458639	0.0542063	3.97323	0.126616	0.202192	1.52257	0.092135	0.194736	0.0969426
100710777	XM_025905588.1	LOC100710777	gene34563	protein_coding			cornifelin	NC_031967.2:17799552-17802383	-	2.59603	10.3434	3.95025	0.886245	1.29919	1.95224	0.146579	0.001	0.126296
109204421	XM_019365270.2	LOC109204421	gene32952	protein_coding			LOW QUALITY PROTEIN: coagulation factor VII-like	NC_031986.2:26127671-26133869	+	0.482218	-0.0101726	3.92771	0.945461	1.28321	4.82269	0.676833	1.29229	0.316906
100704671	XM_003440313.5	stra6	gene10004	protein_coding	GO:0034632,GO:0038023	K23088	receptor for retinol uptake STRA6	NC_031972.2:51896435-51911801	+	0.535488	2.02596	3.79896	0.387768	5.68302	20.2951	0.267531	1.39542	1.45811
100695187	XM_025905024.1	LOC100695187	gene35941	protein_coding			aggrecan core protein	NC_031967.2:43666551-43676574	+	8.8104	11.112	3.7934	0.448948	2.21334	3.75363	0.001	0.001	0.270723
100699707	XM_005463531.4//XM_013266339.3	LOC100699707	gene151	protein_coding	GO:0004222,GO:0006508		low choriolytic enzyme	NC_031965.2:5112713-5122430	-	3.1532	0.549008	3.79314	20.0845	2.56011	9.09847	2.25763	1.74981	0.656327
100702823	XM_019363862.2//XM_019363863.2//XM_019363866.2//XM_019363867.2//XM_025910659.1//XM_025910660.1//XM_025910661.1//XM_025910662.1//XM_025910663.1//XM_025910664.1//XM_025910665.1//XM_025910666.1//XM_025910667.1//XM_025910668.1	LOC100702823	gene13506	protein_coding	GO:0005524,GO:0003989,GO:0006633	K11262	acetyl-CoA carboxylase	NC_031975.2:7821776-7853367	-	0.339714	1.11526	3.79278	4.77359	38.1381	124.092	3.77208	17.6048	8.95369
100704074	XM_013271757.3//XM_019345695.2//XM_025897916.1//XM_025897917.1	acsl4	gene2436	protein_coding	GO:0003824	K01897	long-chain-fatty-acid--CoA ligase 4	NC_031966.2:30940462-30950025	+	0.909357	1.62591	3.79056	15.5223	32.3309	126.972	8.26442	10.4754	9.17562
100695866	XM_003453900.5	LOC100695866	gene8754	protein_coding	GO:0004657,GO:0006562	K00318	proline dehydrogenase 1, mitochondrial	NC_031972.2:22070966-22082645	+	4.93359	-0.0180165	3.76921	58.7842	80.3093	11.1369	1.92355	81.3185	0.816804
100703029	XM_003456141.5	adora2b	gene13443	protein_coding	GO:0004930,GO:0007186,GO:0016021	K04267	adenosine receptor A2b	NC_031975.2:6179842-6192004	+	3.48644	-2.00852	3.76857	1.48798	0.0283667	0.927713	0.132762	0.114139	0.0680707
100690537	XM_003442027.5	acly	gene3953	protein_coding	GO:0003824,GO:0046912,GO:0048037	K01648	ATP-citrate synthase	NC_031969.2:26808665-26830103	+	-1.75628	1.78324	3.76617	3.03308	40.3687	217.894	10.2465	11.7283	16.0146
100696099	XM_003448375.4	pck1	gene4914	protein_coding	GO:0004611,GO:0006094,GO:0005525	K01596	phosphoenolpyruvate carboxykinase, cytosolic [GTP]	NC_031970.2:14679856-14685233	-	3.42156	1.05365	3.74419	444.517	2213.58	487.014	41.4856	1066.39	36.3436
100705095	XM_003455421.5//XM_005459974.4//XM_005459975.4//XM_005459976.4	lg7h12orf73	gene9616	protein_coding			uncharacterized protein C12orf73 homolog	NC_031972.2:43397426-43400470	+	1.33297	-0.3772	3.73177	1.36154	0.299409	1.54541	0.540464	0.388878	0.116324
100705225		LOC100705225	gene16949	lncRNA				NC_031977.2:12975604-12979998	-	2.62435	6.12018	-7.68068	0.203032	0.0695598	0.0320563	0.0329274	0.001	6.57701
100699742	XM_003445896.5	LOC100699742	gene2288	protein_coding			ES1 protein homolog, mitochondrial	NC_031966.2:27171536-27173301	+	0.493527	5.94096	3.70259	1.04086	98.0411	44.0698	0.739309	1.59588	3.38494
100689927	XM_005467398.4	sowahd	gene1845	protein_coding			ankyrin repeat domain-containing protein SOWAHD	NC_031966.2:18493797-18496172	+	0.327228	-0.746139	3.63902	0.206994	0.143786	1.04022	0.164988	0.241172	0.083497
100710757	XM_003444593.4	LOC100710757	gene2004	protein_coding		K01013	thiosulfate:glutathione sulfurtransferase	NC_031966.2:21202300-21204747	-	-0.465545	2.03826	3.60603	4.39745	12.1862	14.5313	6.07217	2.96682	1.19339
100707441	XM_019351521.2	LOC100707441	gene33148	protein_coding	GO:0016491,GO:0055114	K00149	aldehyde dehydrogenase family 9 member A1	NC_031986.2:30940790-30950350	+	-0.231286	4.37907	3.60134	8.48928	163.596	164.604	9.9654	7.86215	13.5622
100707964	XM_003439911.5	LOC100707964	gene33459	protein_coding		K09871	aquaporin-12	NC_031986.2:38153848-38155179	-	2.3591	1.21387	3.58599	150.762	138.779	221.562	29.3854	59.8292	18.4504
100702351	XM_003444232.5	LOC100702351	gene33077	protein_coding		K15455	DPH3 homolog	NC_031986.2:28447079-28451866	+	0.790207	2.86707	3.58559	1.02306	7.64667	0.975549	0.591596	1.04809	0.0812603
100696272	XM_005452924.4//XM_005452925.4//XM_005452927.4	itga6	gene23222	protein_coding		K06485	integrin alpha-6	NC_031987.2:16377749-16400313	+	-1.86168	0.410026	3.55327	1.00243	1.70233	3.55034	3.64313	1.28119	0.302432
112846611	XM_025906336.1	LOC112846611	gene3806	protein_coding			hemicentin-2-like	NC_031969.2:24149148-24151254	+	-5.68544	6.84356	3.54766	0.001	0.114846	1.57242	0.0514623	0.001	0.134467
100700398	XM_005477078.4//XM_005477079.4//XM_005477080.3	grhl1	gene27687	protein_coding	GO:0003700,GO:0006357	K09275	grainyhead-like protein 1 homolog	NC_031983.2:12525724-12541724	+	-1.47053	-0.178781	3.53874	0.391409	0.266132	1.76203	1.08469	0.301242	0.151617
109196647	XM_019350973.2	LOC109196647	gene31320	protein_coding			granulins	NC_031985.2:24013694-24015743	-	3.67194	3.91426	3.52915	44.8649	1.80332	3.13798	3.51999	0.119609	0.271813
100534418	NM_001279623.1//XM_005470604.3//XM_005470605.4	fadsd6	gene9947	protein_coding	GO:0006629	K10226	delta-6 fatty acyl desaturase	NC_031972.2:51086340-51114533	+	-2.40169	0.77446	3.51854	5.48644	452.673	792.12	28.9916	264.636	69.1203
100708989	XM_003450985.3//XM_013274810.2//XM_013274811.3//XM_025911858.1	ca14	gene15577	protein_coding	GO:0004089,GO:0008270	K01672	carbonic anhydrase 14	NC_031976.2:21463613-21477171	-	3.7284	1.69374	3.49517	19.8435	51.139	1.0534	1.49712	15.8083	0.0934203
100709311	XM_005449352.3//XM_005449354.3//XM_013265371.3//XM_013265378.3//XM_025908927.1	LOC100709311	gene8139	protein_coding	GO:0003779,GO:0005634,GO:0010735,GO:0030042,GO:0043914,GO:0005515,GO:0071949	K19947	protein-methionine sulfoxide oxidase mical2b	NC_031972.2:5600257-5661365	+	4.59766	2.52696	3.46563	1.33112	0.216678	0.161275	0.0549772	0.0375945	0.0145985
102082725	XM_019351518.2	LOC102082725	gene33144	protein_coding			aldehyde dehydrogenase family 9 member A1	NC_031986.2:30917099-30925214	+	-1.53205	3.12556	3.44543	3.50948	94.4767	132.099	10.1493	10.8252	12.1261
106097367	XM_019357380.2	LOC106097367	gene34507	protein_coding			uncharacterized protein LOC106097367	NC_031967.2:16756149-16757754	+	10.0598	1.15515	3.4311	1.06732	0.428119	0.742302	0.001	0.192234	0.0688201
100699627	XM_003459543.5	pole2	gene27823	protein_coding	GO:0003677,GO:0003887,GO:0006260,GO:0006261,GO:0008622	K02325	DNA polymerase epsilon subunit 2	NC_031983.2:15536656-15542604	-	3.62313	2.38022	3.4039	2.21117	0.341297	0.411267	0.179453	0.0655564	0.0388552
102082601	XM_025908919.1	LOC102082601	gene8354	protein_coding	GO:0004623,GO:0006644,GO:0050482	K01047	group 3 secretory phospholipase A2	NC_031972.2:11232438-11238483	-	-3.87736	1.4674	3.37653	0.174019	0.977466	29.4695	2.55739	0.353485	2.83751
102075633	XM_019350598.2	LOC102075633	gene31508	protein_coding	GO:0005515		glutathione S-transferase A	NC_031985.2:27849896-27852431	-	1.26192	2.46356	3.35922	5.19991	30.1047	86.006	2.16831	5.45796	8.38113
102076316	XM_025907793.1//XM_025907794.1//XM_025907795.1	LOC102076316	gene6363	protein_coding	GO:0005524,GO:0003777,GO:0007018,GO:0030286		dynein heavy chain domain-containing protein 1	NC_031971.2:9450993-9475702	-	-1.11456	-2.29351	3.35899	0.79373	3.52427	39.9398	1.71866	17.2777	3.89268
100706226	XM_003451060.5	cdo1	gene17461	protein_coding	GO:0005506,GO:0016702,GO:0055114	K00456	cysteine dioxygenase type 1	NC_031977.2:24802921-24807899	+	2.73556	3.0128	3.3567	802.537	613.428	188.69	120.498	76.0013	18.4196
100534504	NM_001279753.1	lpl	gene33640	protein_coding	GO:0052689,GO:0005515,GO:0004465,GO:0006629	K01059	lipoprotein lipase	NC_031986.2:41841364-41848089	-	0.518806	0.266064	3.35171	69.1957	80.9543	225.756	48.2951	67.3204	22.1144
100699412	XM_003451948.5	LOC100699412	gene18696	protein_coding	GO:0005737,GO:0009968	K08270	DNA damage-inducible transcript 4 protein	NC_031978.2:16769727-16771938	+	5.23831	4.03325	3.34398	202.873	114.818	37.6505	5.37448	7.01263	3.70793
100708542	XM_003449246.4//XM_025909404.1	LOC100708542	gene9438	protein_coding	GO:0005125,GO:0005576	K05491	interleukin-17C	NC_031972.2:38914537-38920839	-	8.5967	2.62949	3.34044	0.387136	76.8368	0.84755	0.001	12.4169	0.0836742
100707727	XM_003448079.5	LOC100707727	gene24660	protein_coding	GO:0016021	K17349	tetraspanin-8	NC_031981.2:19720702-19735710	-	10.9308	1.72029	3.33794	1.95215	0.736589	0.610669	0.001	0.223545	0.0603927
100534548	NM_001279460.1//XM_025897214.1	elovl5	gene18865	protein_coding	GO:0005783,GO:0009922,GO:0019367,GO:0042761,GO:0016021	K10244	ELOVL fatty acid elongase 5	NC_031978.2:19567468-19582802	-	-0.0765504	1.74763	3.28054	69.5255	523.167	627.844	73.3142	155.794	64.6116
100692480	XM_005460308.4//XM_005460309.4//XM_005460310.4//XM_019346059.2//XM_019346060.2//XM_025898769.1//XM_025898770.1	LOC100692480	gene21392	protein_coding	GO:0005515	K12474	low density lipoprotein receptor adapter protein 1	NC_031980.2:8668169-8717922	-	0.747261	0.941023	3.28006	2.20362	3.92076	3.52707	1.31277	2.04218	0.363092
100706271	XM_003443399.5	elovl6	gene1674	protein_coding	GO:0005783,GO:0009922,GO:0019367,GO:0042761,GO:0016021	K10203	elongation of very long chain fatty acids protein 6	NC_031966.2:13399803-13419682	-	-5.64901	-0.136733	3.27633	1.21502	140.938	289.774	60.9684	154.949	29.9079
100696000	XM_013270914.3	LOC100696000	gene17858	protein_coding	GO:0005515	K00799	glutathione S-transferase theta-1	NC_031977.2:33103425-33106379	-	1.30556	4.3745	3.2586	35.2541	340.698	541.079	14.2625	16.4253	56.536
112843836		LOC112843836	gene31995	lncRNA				NC_031986.2:4600118-4602179	-	2.23081	-2.22513	8.69284	1.47933	0.138514	0.413813	0.315155	0.647628	0.001
100693990	XM_003453476.5	me1	gene15173	protein_coding	GO:0051287,GO:0004471,GO:0055114	K00029	NADP-dependent malic enzyme	NC_031976.2:14567488-14646074	+	-2.00086	2.75303	3.25729	1.23869	67.2546	159.931	4.95772	9.97646	16.726
112843093		LOC112843093	gene28164	lncRNA				NC_031983.2:21388754-21396262	-	-7.9742	-1.99836	2.22447	0.001	0.139801	1.45947	0.251462	0.558569	0.312294
100710729	XM_005469772.4//XM_005469773.4//XM_025908344.1	LOC100710729	gene6082	protein_coding	GO:0005337,GO:0016021,GO:1901642,GO:0005887,GO:0015858	K15014	equilibrative nucleoside transporter 2	NC_031971.2:1164029-1175964	+	3.38488	3.45013	3.23535	4.68888	3.60709	0.897797	0.448869	0.330038	0.0953323
100534473	NM_001279692.1	nccrp1	gene13382	protein_coding			non-specific cytotoxic cell receptor protein 1 homolog (zebrafish)	NC_031975.2:3571772-3576185	-	1.78187	3.2402	3.20878	95.1239	97.353	47.6517	27.6627	10.3027	5.15394
100694300	XM_013274072.3//XM_013274074.3	LOC100694300	gene11549	protein_coding	GO:0005515	K20123	protein kinase C and casein kinase substrate in neurons protein 2	NC_031973.2:19470879-19479662	-	-2.88542	-2.90993	3.20752	1.3121	9.84456	59.1295	9.69539	73.9898	6.40093
100698444	XM_003458233.5	LOC100698444	gene21615	protein_coding	GO:0004252,GO:0070008,GO:0006508,GO:0008236	K01322	prolyl endopeptidase	NC_031980.2:12812929-12823706	+	0.43443	1.32714	3.20589	1.52938	1.55093	1.23383	1.13172	0.618133	0.133717
109194363	XM_003443135.5//XM_019358111.2//XM_019358112.2	LOC109194363	gene3092	protein_coding			adenylosuccinate lyase	NC_031969.2:10874686-10894597	+	1.01386	0.13507	3.18488	0.357098	0.132454	1.02172	0.176842	0.120616	0.112354
102079368	XM_019367392.2//XM_019367402.2//XM_025897155.1//XM_025897157.1	LOC102079368	gene2263	protein_coding			interferon-induced very large GTPase 1	NC_031966.2:26722382-26737726	-	2.51773	-1.37576	3.17729	1.46706	1.10198	10.5528	0.256174	2.85968	1.16656
100702689	XM_003438708.5	cpped1	gene11671	protein_coding	GO:0016787	K21814	serine/threonine-protein phosphatase CPPED1	NC_031973.2:21548230-21586111	-	-1.16326	-0.257108	3.16988	0.770658	1.8619	3.63427	1.72599	2.22512	0.40382
100690255	XM_019345713.2//XM_019345714.2//XM_019345715.2//XM_019345717.2//XM_019345718.2	LOC100690255	gene22003	protein_coding	GO:0005506,GO:0016705,GO:0020037,GO:0055114		cytochrome P450 2K6	NC_031980.2:22356508-22361218	-	0.0282173	0.00808579	3.16545	1.34702	3.34588	5.78587	1.32093	3.32718	0.64487
100710519	XM_003451074.5	LOC100710519	gene17565	protein_coding	GO:0052689,GO:0005515	K22284	endothelial lipase	NC_031977.2:26704147-26709485	-	-2.48193	0.155385	3.15759	3.18844	25.4625	144.41	17.8121	22.8626	16.1833
100700011	XM_019345720.2	LOC100700011	gene22011	protein_coding	GO:0005506,GO:0016705,GO:0020037,GO:0055114	K17854	cytochrome P450 2K1-like	NC_031980.2:22417527-22420409	-	-1.01069	0.859412	3.15075	0.275543	2.91516	2.07025	0.555184	1.60677	0.233106
100695391	XM_003445209.5	LOC100695391	gene1871	protein_coding			mid1-interacting protein 1-like	NC_031966.2:18926510-18928224	+	0.0826438	-0.012945	3.15005	3.79923	2.04701	46.189	3.58771	2.06546	5.20331
100711005	XM_003439924.4	LOC100711005	gene33452	protein_coding	GO:0005524	K12196	vacuolar protein sorting-associated protein 4B	NC_031986.2:38118962-38127003	+	0.863776	0.99622	3.13917	1.61372	1.82637	1.14096	0.886759	0.915581	0.129505
100703671	XM_003437795.3	cmpk1	gene25786	protein_coding	GO:0005524,GO:0006139,GO:0019205,GO:0004127,GO:0006207,GO:0006221,GO:0009041	K13800	UMP-CMP kinase	NC_031982.2:10401383-10405961	+	1.16934	2.08885	3.13852	16.7256	16.6418	14.4381	7.43663	3.91195	1.63954
100696589	XM_003439269.5//XM_005449023.4//XM_025910143.1//XM_025910144.1	LOC100696589	gene12441	protein_coding	GO:0046854	K01092	inositol monophosphatase 1	NC_031974.2:13425069-13432415	+	12.6619	6.41632	3.13326	6.48034	0.0854091	0.570104	0.001	0.001	0.0649753
100691548	XM_003448853.5//XM_005453798.4//XM_005453799.4//XM_019350655.2	LOC100691548	gene31416	protein_coding	GO:0005515		MAGUK p55 subfamily member 6	NC_031985.2:24796047-24822408	-	1.27909	1.91091	3.12524	1.00527	0.509493	0.337785	0.414227	0.135487	0.0387123
100707733	XM_005454015.4//XM_005454017.4	LOC100707733	gene22385	protein_coding	GO:0001525,GO:0005615,GO:0043066		angiopoietin-related protein 4	NC_031980.2:32485911-32489945	+	1.30955	-1.04784	3.11728	109.77	3.13314	119.606	44.2862	6.47757	13.7835
100709338	XM_003446838.5	LOC100709338	gene13761	protein_coding	GO:0016624	K00161	pyruvate dehydrogenase E1 component subunit alpha, mitochondrial	NC_031975.2:12871798-12877881	-	0.86938	2.38713	3.10739	55.327	200.071	264.287	30.285	38.2461	30.666
100700628	XM_005471346.4//XM_005471347.4	LOC100700628	gene11200	protein_coding	GO:0008171		catechol O-methyltransferase domain-containing protein 1	NC_031973.2:12937499-12943219	+	-1.09455	2.97873	3.09346	7.60172	128.529	172.369	16.2332	16.3047	20.1946
100705393	XM_003439989.5	haus5	gene33759	protein_coding	GO:0051225,GO:0070652	K16588	HAUS augmin-like complex subunit 5	NC_031986.2:44247728-44255384	-	2.72225	7.13824	3.08634	1.68459	0.140872	0.462684	0.25528	0.001	0.0544758
100698826	XM_003440633.5//XM_005449566.4//XM_005449567.4//XM_005449568.4//XM_005449569.4	sgk1	gene21359	protein_coding	GO:0004672,GO:0005524,GO:0006468,GO:0004674	K13302	serine/threonine-protein kinase Sgk1	NC_031980.2:8078333-8113919	+	3.20754	-0.275753	3.08499	331.985	265.898	365.942	35.9378	321.903	43.1258
109204297	XM_025911827.1//XM_025911828.1	LOC109204297	gene15623	protein_coding			mpv17-like protein	NC_031976.2:22170268-22188550	-	-0.8053	9.08156	3.07882	0.758022	0.541778	2.42741	1.32465	0.001	0.287293
102078335	XM_005450638.4//XM_013270448.3	LOC102078335	gene15074	protein_coding		K06467	sialoadhesin	NC_031976.2:12011226-12017043	+	2.66637	0.206643	3.07174	18.29	30.8133	6.82547	2.88109	26.7013	0.811794
100691524	XM_005467027.4	LOC100691524	gene681	protein_coding	GO:0005515	K04988	polycystic kidney disease protein 1-like 2	NC_031965.2:21011535-21027792	+	1.25967	1.27697	3.06582	2.06297	2.93916	0.80437	0.861578	1.21288	0.0960622
100693158	XM_013270984.3	selenoh	gene2053	protein_coding			selenoprotein H	NC_031966.2:22601903-22604580	-	1.60025	1.96081	3.06234	4.99178	5.38841	8.59015	1.64639	1.3842	1.02836
100689709	XM_019360345.2	LOC100689709	gene6361	protein_coding	GO:0005515,GO:0007009	K23645	brain-specific angiogenesis inhibitor 1-associated protein 2-like protein 2	NC_031971.2:9436602-9449514	-	-0.563117	-1.62777	3.05361	0.699587	4.1085	22.1755	1.03361	12.6967	2.67082
100692586	XM_003439092.4//XM_013274250.3	cptp	gene28942	protein_coding	GO:0005737,GO:0120009,GO:0120013		ceramide-1-phosphate transfer protein	NC_031984.2:8382545-8387889	+	1.52807	2.2363	3.0404	2.77153	2.87366	1.49939	0.961002	0.609877	0.182248
100692498	XM_005463714.4	psph	gene20022	protein_coding		K01079	phosphoserine phosphatase	NC_031979.2:20044405-20048160	-	0.289986	0.253906	3.01917	7.23274	10.8853	5.63112	5.91573	9.12866	0.694597
100702263	XM_003445150.5//XM_005467430.4	cenpi	gene1879	protein_coding	GO:0000776,GO:0034508	K11501	centromere protein I	NC_031966.2:19038397-19053884	+	4.14944	-0.76153	3.01725	1.28254	0.156915	1.24895	0.072271	0.266016	0.154263
100709519	XM_019359210.2//XM_019359211.2//XM_019359213.2//XM_019359214.2//XM_019359215.2//XM_019359216.2//XM_019359217.2//XM_019359218.2//XM_025907213.1//XM_025907214.1	LOC100709519	gene5006	protein_coding			protein FAM3D	NC_031970.2:16622166-16631420	+	-2.71517	8.53978	3.0079	0.244254	0.37216	0.538848	1.60394	0.001	0.066988
100707814	XM_005452424.3//XM_013272206.3//XM_025898976.1//XM_025898977.1	cd109	gene22064	protein_coding	GO:0004866,GO:0005576,GO:0005615	K06530	CD109 antigen	NC_031980.2:23713438-23742901	-	-0.107551	1.14267	3.00633	0.243832	0.622441	2.37909	0.262704	0.281917	0.296085
100695721	XM_019350596.2//XM_019350597.2	LOC100695721	gene31509	protein_coding	GO:0005515	K00799	glutathione S-transferase A	NC_031985.2:27857156-27860946	-	0.842351	2.19611	2.99703	26.5078	173.685	407.793	14.7843	37.9025	51.079
100692139	XM_003440191.5	fech	gene9139	protein_coding	GO:0004325,GO:0006783	K01772	ferrochelatase, mitochondrial	NC_031972.2:33015460-33037789	+	0.371132	0.928656	2.99219	4.72661	5.29697	11.589	3.6545	2.78275	1.45649
100698692	XM_013275971.3	LOC100698692	gene22538	protein_coding	GO:0005319,GO:0006869		vitellogenin-1	NC_031980.2:37024587-37037088	+	-3.4803	-2.49551	2.9748	16.1894	600.429	972.564	180.678	3385.99	123.713
102079518	XM_005466354.4//XM_013267938.3//XM_013267939.3//XM_019366473.2//XM_019366480.2//XM_019366496.2//XM_025911958.1	LOC102079518	gene2138	protein_coding			uncharacterized protein LOC102079518	NC_031966.2:24450247-24455198	+	4.04311	-1.1741	2.96313	1.48402	0.143479	0.304922	0.0900206	0.323764	0.0391019
100698043	XM_003444047.5	LOC100698043	gene31225	protein_coding	GO:0008289	K08752	fatty acid-binding protein, heart	NC_031985.2:22349898-22352975	+	-0.530272	2.687	2.95734	112.226	2407.16	3365.78	162.077	373.798	433.348
109205084		LOC109205084	gene19883	lncRNA				NC_031979.2:16549168-16550784	+	8.6263	4.31549	0	0.395162	2.63633	0.001	0.001	0.132406	0.001
100689923	XM_019364876.2//XM_019364877.1	LOC100689923	gene15051	protein_coding			nuclear receptor coactivator 7	NC_031976.2:11485989-11490159	-	6.39926	1.95439	2.9549	215.887	9.0646	111.412	2.55774	2.33894	14.3687
100692664	XM_019363632.1	ncf1	gene14714	protein_coding	GO:0005737,GO:0016175,GO:0005515,GO:0035091	K08011	neutrophil cytosol factor 1	NC_031975.2:34453417-34463058	+	4.89985	3.40522	2.94265	50.8212	31.98	4.83907	1.70233	3.01859	0.629412
100534425	NM_001279634.1	LOC100534425	gene31511	protein_coding	GO:0005515	K00799	glutathione S-transferase	NC_031985.2:27866779-27870194	-	1.36629	3.12133	2.94062	80.0492	236.281	522.335	31.05	27.1529	68.0352
100534528	NM_001279439.2	dio3	gene21247	protein_coding	GO:0004800,GO:0055114	K07754	deiodinase, iodothyronine, type III	NC_031980.2:5377653-5379206	-	2.12293	1.76396	2.92409	18.0033	443.518	26.011	4.13319	130.589	3.42704
100700379	XM_003448136.4	LOC100700379	gene24680	protein_coding	GO:0004190,GO:0006508	K01382	cathepsin E-A	NC_031981.2:20168211-20173156	-	-2.88704	-1.48146	2.92329	18.6924	444.216	416.894	138.277	1240.39	54.9574
100699715	XM_003438371.5//XM_005474225.4	sfr1	gene18610	protein_coding			swi5-dependent recombination DNA repair protein 1 homolog	NC_031978.2:14791528-14792861	+	2.15623	-8.68753	2.91193	1.36064	0.001	1.73919	0.305249	0.412294	0.231084
100698819	XM_003439701.5	LOC100698819	gene33549	protein_coding		K13373	3-keto-steroid reductase	NC_031986.2:39670537-39674404	-	-1.08231	-0.422549	2.91023	0.259578	0.137408	2.16149	0.549635	0.184167	0.287532
100692627	XM_025901126.1	LOC100692627	gene27390	protein_coding		K16817	HRAS-like suppressor 3	NC_031983.2:7315333-7317930	+	-1.373	-2.21983	2.90751	6.93764	11.2422	74.3542	17.9691	52.3704	9.90966
100701045	XM_003456623.5//XM_005461368.4	gnpat	gene21821	protein_coding	GO:0008374,GO:0044255,GO:0016746	K00649	dihydroxyacetone phosphate acyltransferase	NC_031980.2:18343664-18355151	-	1.21333	0.0174301	2.90163	4.63933	0.818973	4.23874	2.00081	0.809138	0.567231
100706378	XM_003444576.5	tmx2	gene2050	protein_coding	GO:0045454		thioredoxin-related transmembrane protein 2	NC_031966.2:22573025-22577733	+	0.942602	1.47203	2.89791	12.8049	19.3967	10.4924	6.66231	6.992	1.40772
100707720	XM_003446832.5	tmem45b	gene13776	protein_coding			transmembrane protein 45B	NC_031975.2:13091767-13096265	-	1.75408	1.5371	2.88592	22.9139	9.44406	21.4261	6.79311	3.25421	2.89865
100708329	XM_003441500.5//XM_025907362.1	rabif	gene5466	protein_coding	GO:0005085,GO:0007264	K19952	guanine nucleotide exchange factor MSS4	NC_031970.2:24644418-24647236	+	0.924824	0.195185	2.88429	3.93963	2.59043	6.2727	2.07518	2.26264	0.849564
100693585	XM_005448758.3//XM_005448759.2	LOC100693585	gene29284	protein_coding	GO:0016021,GO:0003677	K23727	ceramide synthase 5	NC_031984.2:15135033-15142446	+	0.699435	-0.174121	2.88141	61.3124	54.32	96.998	37.757	61.288	13.1635
100697431	XM_003449290.5//XM_019367520.2	LOC100697431	gene19610	protein_coding			TRPM8 channel-associated factor homolog	NC_031979.2:9008507-9023165	-	-0.20808	0.387408	2.87238	0.517443	0.796201	1.35766	0.597724	0.608697	0.185404
100694762	XM_019358593.2	LOC100694762	gene5874	protein_coding	GO:0001530,GO:0006955,GO:0050829,GO:0008289		bactericidal permeability-increasing protein	NC_031970.2:33680518-33685584	+	6.07274	0.0686054	2.86616	48.5172	2.69139	0.804143	0.720807	2.5664	0.110289
100703825	XM_003450799.5	LOC100703825	gene269	protein_coding		K10251	very-long-chain 3-oxoacyl-CoA reductase-B	NC_031965.2:9571564-9594424	-	0.285592	2.36153	2.85783	135.516	226.203	232.269	111.178	44.0155	32.0405
100711125	XM_013274189.3	LOC100711125	gene13364	protein_coding	GO:0004222,GO:0006508,GO:0008270,GO:0031012	K07994	collagenase 3	NC_031975.2:3049582-3052819	-	3.19366	-0.146584	2.85677	1.96942	0.469184	1.34599	0.215254	0.519361	0.18581
102078980		LOC102078980	gene39028	lncRNA				NW_020327228.1:795977-818428	-	9.94346	4.04858	0.447212	0.984646	2.02982	3.10485	0.001	0.122663	2.27728
100689761	XM_003448930.5//XM_019350590.2//XM_019350593.2//XM_019350594.2//XM_019350595.2	LOC100689761	gene31506	protein_coding	GO:0005515	K00799	glutathione S-transferase A	NC_031985.2:27817631-27837980	-	-0.0463622	2.63123	2.84635	51.7978	341.765	1225.93	53.4894	55.1629	170.462
100705452	XM_003454681.5	LOC100705452	gene32846	protein_coding			phospholipid-metabolizing enzyme A-C1	NC_031986.2:23613852-23617491	+	0.00538626	0.240173	2.83895	0.802627	0.882515	1.17747	0.799636	0.747176	0.164566
100695729	XM_005471382.2	LOC100695729	gene11171	protein_coding	GO:0006629,GO:0016717,GO:0055114	K00507	acyl-CoA desaturase	NC_031973.2:12121892-12130245	-	-0.430105	0.796592	2.83714	520.142	6569.08	6747.39	700.804	3781.87	944.214
100699859	XM_003453497.4	prss35	gene15172	protein_coding	GO:0004252,GO:0006508		inactive serine protease 35	NC_031976.2:14541321-14547286	-	-2.38395	-6.64356	2.82437	0.0132512	0.001	1.92351	0.0691663	0.0999798	0.271565
100707891	XM_003445502.4//XM_019348734.2//XM_019348735.2//XM_019348736.2	LOC100707891	gene28317	protein_coding	GO:0016020,GO:0022857,GO:0055085		b(0,+)-type amino acid transporter 1	NC_031983.2:24850933-24864099	+	-2.09351	0.885644	2.82059	0.42782	1.91752	2.19142	1.82587	1.03785	0.310202
100710779	XM_005475585.4//XM_025899348.1	aldh1l2	gene25317	protein_coding	GO:0009058,GO:0016742,GO:0016491,GO:0055114	K00289	mitochondrial 10-formyltetrahydrofolate dehydrogenase	NC_031981.2:37316347-37334486	+	0.0237863	-2.00702	2.81846	0.584814	0.62757	6.38679	0.575251	2.52252	0.905404
100694238	XM_005467611.4//XM_013270982.3	slc43a1	gene2047	protein_coding	GO:0016021,GO:0055085	K08228	large neutral amino acids transporter small subunit 3	NC_031966.2:22518359-22564982	+	-0.666112	-1.3485	2.81682	6.34293	19.5361	3.8049	10.0649	49.7481	0.540001
100700324	XM_005461708.4//XM_019367719.2//XM_019367720.2	spsb4	gene19535	protein_coding	GO:0005515	K10343	SPRY domain-containing SOCS box protein 4	NC_031979.2:7418511-7461419	+	0.571835	-0.821296	2.79551	20.8731	37.9143	51.1711	14.0426	66.9943	7.37043
112841764	XM_025907796.1//XM_025907797.1//XM_025907798.1//XM_025907799.1	LOC112841764	gene6362	protein_coding			extracellular serine/threonine protein kinase FAM20C-like	NC_031971.2:9449668-9484786	-	0.136261	-0.421103	2.79543	2.30112	81.6221	88.0842	2.09373	109.288	12.6879
100701288	XM_003448556.5	adora2a	gene16693	protein_coding	GO:0004930,GO:0007186,GO:0016021	K04266	adenosine receptor A2a	NC_031977.2:6560937-6571274	+	2.70808	-2.4404	2.78935	1.35599	0.0321054	0.177874	0.207512	0.174266	0.0257297
100700077	XM_005470633.4//XM_025908789.1	LOC100700077	gene9948	protein_coding	GO:0006629	K10226	fatty acid desaturase 2	NC_031972.2:51098087-51105597	+	-2.91501	0.267924	2.77794	2.71774	351.793	525.643	20.4981	292.169	76.6384
100706308	XM_003452872.5	LOC100706308	gene3463	protein_coding		K21958	extracellular serine/threonine protein kinase FAM20C	NC_031969.2:17939252-17982817	+	-2.60604	-4.95776	2.77437	0.436159	0.442635	13.4341	2.65546	13.7556	1.96354
100712577	XM_025911876.1//XM_025911877.1//XM_025911878.1	LOC100712577	gene17595	protein_coding	GO:0004252,GO:0006508		uncharacterized protein LOC100712577	NC_031977.2:27121771-27128909	-	0.132545	-3.45065	2.76486	0.0448398	0.0426877	1.70744	0.0409038	0.466714	0.251211
100694751	XM_003440619.5	pgm3	gene21313	protein_coding	GO:0005975,GO:0016868,GO:0071704	K01836	phosphoacetylglucosamine mutase	NC_031980.2:6949686-6954568	+	1.12975	1.55897	2.76485	5.80126	5.84786	6.31588	2.65114	1.98472	0.929244
100690908	XM_003442929.5	LOC100690908	gene27881	protein_coding	GO:0008289	K08756	fatty acid-binding protein, brain	NC_031983.2:17055342-17056485	-	-0.374715	1.62672	2.76482	4.43268	74.0561	133.14	5.74734	23.9811	19.5891
106097417	XM_013267602.3	LOC106097417	gene40808	protein_coding	GO:0004675,GO:0016020		lymphocyte antigen 6D	NW_020328055.1:343350-344078	-	2.36812	3.18965	2.75544	3142.76	5516.08	40.7947	608.745	604.575	6.04133
112845475		LOC112845475	gene41586	lncRNA				NW_020328614.1:1057763-1060557	+	2.18484	3.82827	-4.72819	0.582214	10.5774	0.001	0.12805	0.744656	0.0265049
100707066	XM_019365841.2//XM_019365842.2	LOC100707066	gene17785	protein_coding	GO:0005149,GO:0005576,GO:0006954,GO:0006955,GO:0005125,GO:0005615	K04519	interleukin-1 beta	NC_031977.2:31502577-31504665	-	6.15829	-0.451595	2.75398	63.0263	79.1451	1.68839	0.882452	108.235	0.250289
100697562	XM_005462520.3//XM_013265676.3//XM_025910779.1	LOC100697562	gene14506	protein_coding	GO:0005215,GO:0006814,GO:0016020,GO:0055085	K14445	solute carrier family 13 member 5	NC_031975.2:31356840-31373863	-	0.965254	0.596676	2.74594	48.694	172.76	61.3071	24.9405	114.242	9.13901
102076998	XM_005469874.4	LOC102076998	gene6680	protein_coding			mucin-5AC	NC_031971.2:16562926-16587429	+	4.08876	-0.812145	2.74022	5.03885	0.142473	0.237033	0.296137	0.250157	0.0354749
106098293		LOC106098293	gene28643	lncRNA				NC_031984.2:1607845-1608744	-	0.778079	7.73266	2.87223	0.338334	0.212698	1.2035	0.197297	0.001	0.164368
100699406	XM_003451035.5	acaa2	gene17523	protein_coding	GO:0016747	K07508	3-ketoacyl-CoA thiolase, mitochondrial	NC_031977.2:25895705-25902848	+	-0.21276	1.85846	2.73223	131.47	99.9914	105.373	152.361	27.5746	15.8579
109197033		LOC109197033	gene31984	lncRNA				NC_031986.2:4454325-4455366	-	1.2441	3.6947	-8.35768	2.32728	7.61233	0.001	0.98251	0.587897	0.328028
100702411	XM_003437628.5	LOC100702411	gene925	protein_coding	GO:0016616,GO:0055114,GO:0004450,GO:0006102	K00031	isocitrate dehydrogenase [NADP], mitochondrial	NC_031965.2:28176862-28180966	+	1.95048	3.24359	2.72957	24.9916	28.0158	12.4084	6.46609	2.95792	1.87082
100691265	XM_003445280.5	xpnpep2	gene1863	protein_coding	GO:0016787	K14208	xaa-Pro aminopeptidase 2	NC_031966.2:18798817-18821496	+	3.64269	1.52899	2.71654	2.38641	8.25396	6.36436	0.191067	2.86016	0.968269
106099003	XM_019367763.2	LOC106099003	gene20182	protein_coding		K06498	low affinity immunoglobulin gamma Fc region receptor III-B	NC_031979.2:23813274-23815873	+	1.45902	-0.380363	2.70401	4.85351	5.16377	0.77924	1.76542	6.72152	0.119587
100701188	XM_013271909.2//XM_013271910.1	gale	gene28420	protein_coding		K01784	UDP-glucose 4-epimerase	NC_031983.2:27609527-27613227	-	2.72187	2.92417	2.70158	43.8679	21.7016	16.7681	6.64941	2.8591	2.57767
100690172	XM_005478895.4	rabggta	gene33443	protein_coding	GO:0004663,GO:0008270,GO:0005968,GO:0018344,GO:0008318,GO:0018342	K14050	geranylgeranyl transferase type-2 subunit alpha	NC_031986.2:37955765-37965002	+	0.567989	1.00954	2.68959	2.42927	2.29053	4.21371	1.63868	1.13772	0.653156
100712582	XM_003456332.5	LOC100712582	gene3543	protein_coding	GO:0006621,GO:0016021,GO:0046923	K10949	ER lumen protein-retaining receptor 2	NC_031969.2:19221983-19228157	+	1.16193	1.45655	2.68819	11.3305	10.5804	13.6143	5.06375	3.85511	2.11237
100711533	XM_003438909.4	g0s2	gene28907	protein_coding			G0/G1 switch protein 2	NC_031984.2:7323841-7324663	-	0.275493	1.82903	2.68466	786.822	914.293	686.508	650.047	257.332	106.778
100693453	XM_003451927.5	alox5	gene18752	protein_coding	GO:0005515,GO:0016702,GO:0046872,GO:0055114	K00461	arachidonate 5-lipoxygenase	NC_031978.2:17655516-17665846	+	10.9491	0.566484	2.68214	1.97694	0.102394	0.257319	0.001	0.0691426	0.0400928
100698223	XM_005474974.4	lpgat1	gene21664	protein_coding	GO:0016746	K13514	acyl-CoA:lysophosphatidylglycerol acyltransferase 1	NC_031980.2:13565513-13623257	-	-1.90162	-3.15155	2.67646	3.72286	11.4483	56.9555	13.9098	101.731	8.90926
100705063	XM_013272151.3//XM_019358570.2//XM_019358571.2	cstf1	gene5971	protein_coding	GO:0005515	K14406	cleavage stimulation factor subunit 1	NC_031970.2:37113418-37123596	+	1.62498	1.82759	2.67045	3.14724	1.48666	4.63935	1.02038	0.418845	0.728738
100699097	XM_003440553.5	LOC100699097	gene10192	protein_coding		K14156	choline/ethanolamine kinase	NC_031972.2:55901704-55909520	+	-1.73314	-2.61144	2.67004	6.08637	24.3601	102.027	20.2342	148.868	16.0307
100710073	XM_003452329.5	alg6	gene25199	protein_coding	GO:0005789,GO:0016758,GO:0005783,GO:0006488,GO:0042281	K03848	dolichyl pyrophosphate Man9GlcNAc2 alpha-1,3-glucosyltransferase	NC_031981.2:33635691-33653619	+	0.42515	1.75142	2.66922	3.4999	3.82334	5.27278	2.60659	1.13557	0.828944
100708346	XM_005451796.2//XM_005451797.2//XM_025899346.1//XM_025899347.1	casc1	gene24182	protein_coding		K17580	protein CASC1	NC_031981.2:4058236-4069356	+	-1.01338	0.281964	2.66398	0.139944	0.69433	3.09761	0.282496	0.571066	0.488754
100690507	XM_005464027.2//XM_013266546.2	LOC100690507	gene22839	protein_coding			uncharacterized protein LOC100690507	NC_031987.2:6745350-6747300	-	-1.78712	0.059911	2.65932	6.90153	173.908	242.277	23.819	166.834	38.351
100707269	XM_003442825.5//XM_005477207.4	uggt1	gene27894	protein_coding	GO:0003980,GO:0006486	K11718	UDP-glucose:glycoprotein glucosyltransferase 1	NC_031983.2:17236553-17265748	-	0.74218	1.11069	2.65405	11.8687	10.5289	11.6675	7.09553	4.87566	1.85366
100692041	XM_003438343.5//XM_005473697.4//XM_005473699.4//XM_025897505.1	LOC100692041	gene18324	protein_coding	GO:0009055,GO:0020037	K08738	cytochrome c	NC_031978.2:5585087-5589370	+	1.50835	1.92109	2.65029	34.1364	34.3211	35.8453	11.9994	9.06268	5.70972
100707285	XM_005452793.3	LOC100707285	gene30761	protein_coding		K08760	apolipoprotein A-IV	NC_031985.2:12899470-12900954	+	-1.94751	1.53257	2.64732	0.350487	0.964446	0.854008	1.35186	0.333371	0.136314
100693422	XM_005450108.3//XM_025907006.1	LOC100693422	gene5884	protein_coding	GO:0005515	K07189	protein phosphatase 1 regulatory subunit 3D-like	NC_031970.2:33832082-33834532	-	0	-2.76883	2.64111	0.001	0.044566	1.32297	0.001	0.303742	0.212079
100700966	XM_003438289.3	mzt1	gene18560	protein_coding	GO:0008274,GO:0033566	K18633	mitotic-spindle organizing protein 1	NC_031978.2:13423663-13428692	-	0.374529	1.03068	2.63917	4.58724	5.0479	3.5373	3.5384	2.47085	0.567811
100696517	XM_003441800.5	ddit4	gene11173	protein_coding	GO:0005737,GO:0009968	K08270	DNA damage-inducible transcript 4 protein	NC_031973.2:12138224-12140061	-	1.01058	-0.136437	2.63293	251.351	115.549	302.948	124.757	127.01	48.8403
100709028	XM_003458972.5	dgat2	gene13342	protein_coding	GO:0016747	K11160	diacylglycerol O-acyltransferase 2	NC_031975.2:2331475-2341154	+	-3.24006	-1.6213	2.63272	6.59614	19.8159	651.619	62.3224	60.9642	105.067
109194261	XM_019346737.2	LOC109194261	gene24819	protein_coding			leukotriene A-4 hydrolase	NC_031981.2:23172333-23179130	-	2.4448	2.72825	2.61859	1.2291	2.95021	4.4678	0.225751	0.445212	0.727479
100690259	XM_005470932.3//XM_025909281.1	plekhg7	gene10257	protein_coding	GO:0005089,GO:0035023		pleckstrin homology domain-containing family G member 7	NC_031972.2:57250589-57264556	+	-1.17801	-2.04419	2.61389	1.69909	4.90262	17.4664	3.84445	20.2205	2.85328
100706919	XM_019363015.2//XM_019363020.2	clnk	gene1794	protein_coding			cytokine-dependent hematopoietic cell linker	NC_031966.2:16410695-16423896	+	-1.11863	-1.5142	2.61247	1.01095	1.24773	6.68648	2.19519	3.56401	1.09337
100691210	XM_003454134.5	LOC100691210	gene6244	protein_coding	GO:0009058,GO:0030170,GO:0006520,GO:0008483	K14454	aspartate aminotransferase, cytoplasmic	NC_031971.2:6118814-6125954	-	0.961893	2.85809	2.6102	8.87634	12.4758	21.0568	4.55696	1.72067	3.44862
100697325	XM_003441633.5//XM_013269288.3//XM_013269289.3	yif1b	gene19961	protein_coding		K20362	protein YIF1B	NC_031979.2:18380231-18385200	-	0.614506	3.2497	2.593	8.63927	16.475	6.33995	5.64277	1.73208	1.05079
100698800	XM_025908293.1	LOC100698800	gene6495	protein_coding			microfibril-associated glycoprotein 4	NC_031971.2:12231243-12235699	+	2.74867	0.932952	2.59188	584.991	944.314	19.5909	87.0398	494.618	3.24953
100700466	XM_003445229.5	slc25a43	gene1922	protein_coding	GO:0022857	K15120	solute carrier family 25 member 43	NC_031966.2:20112292-20117638	+	-1.23959	-0.0458514	2.58586	1.0795	0.912233	15.0266	2.54903	0.941691	2.50287
100691021	XM_019359881.2	fam114a1	gene6920	protein_coding			protein NOXP20	NC_031971.2:22236220-22248803	-	0.671556	0.348351	2.57997	9.36156	6.01184	4.86613	5.87746	4.72219	0.813832
100689745	XM_003444849.5//XM_005478332.4	LOC100689745	gene29747	protein_coding			uncharacterized oxidoreductase At1g06690, chloroplastic	NC_031984.2:24707397-24712468	+	-0.750408	0.711217	2.57851	1.66968	2.94451	11.3165	2.80885	1.79852	1.89454
100691472	XM_013275060.3	lrrc39	gene33349	protein_coding	GO:0005515		leucine-rich repeat-containing protein 39	NC_031986.2:35948014-35953096	+	1.99488	1.17733	2.5773	0.242383	0.752958	6.98043	0.060811	0.332934	1.1696
100697636	XM_003455393.5//XM_005459937.4	LOC100697636	gene9578	protein_coding	GO:0003876,GO:0032264,GO:0019239	K01490	AMP deaminase 3	NC_031972.2:42630009-42648245	-	-1.34831	-0.872242	2.57346	1.99913	1.8187	19.9229	5.09007	3.32914	3.34707
100695326	XM_003453338.5	lg18h7orf26	gene25662	protein_coding			uncharacterized protein C7orf26 homolog	NC_031982.2:8656137-8660334	-	0.0466469	0.0321881	2.57233	6.5489	13.0937	10.4011	6.34054	12.8048	1.74876
100705334	XM_003447658.5	pdhb	gene4873	protein_coding		K00162	pyruvate dehydrogenase E1 component subunit beta, mitochondrial	NC_031970.2:12957076-12965254	-	0.194912	1.20102	2.55672	21.2354	27.3523	68.0953	18.5518	11.8974	11.5736
102076843	XM_013275054.3//XM_013275055.3//XM_013275056.3//XM_025911658.1//XM_025911659.1	LOC102076843	gene16330	protein_coding		K17513	C-type lectin domain family 4 member D	NC_031976.2:36120011-36128392	-	10.5085	2.12689	2.55563	1.45669	0.340927	0.266317	0.001	0.0780558	0.0452978
100709700	XM_005466902.3//XM_019357620.2//XM_019357633.2//XM_025905717.1	LOC100709700	gene541	protein_coding	GO:0004672,GO:0006468,GO:0005515	K05107	ephrin type-A receptor 6	NC_031965.2:17204709-17274651	-	1.48813	0.716994	2.55019	2.09739	2.35088	4.8511	0.747668	1.43019	0.82824
100700982	XM_003440641.4	slc25a47	gene21249	protein_coding	GO:0022857	K15123	solute carrier family 25 member 47	NC_031980.2:5447265-5451602	-	0.631821	2.20412	2.54458	1.2066	0.840452	1.50201	0.778693	0.182393	0.257441
100534427	XM_003440392.5	LOC100534427	gene10321	protein_coding	GO:0016616,GO:0055114,GO:0016491,GO:0004459,GO:0005737	K00016	L-lactate dehydrogenase A chain	NC_031972.2:58923330-58928892	-	5.08342	2.75438	2.54456	253.909	97.3101	42.5502	7.48889	14.4214	7.29312
109196527		LOC109196527	gene34732	pseudogene				NC_031967.2:21735866-21738221	-	-1.1125	3.33133	0.312743	1.45818	2.68576	2.17702	3.15287	0.266831	1.75274
102077352	XM_019361080.2//XM_019361090.2//XM_019361091.2//XM_025908092.1//XM_025908098.1//XM_025908100.1//XM_025908101.1//XM_025908102.1	LOC102077352	gene1182	protein_coding	GO:0004930,GO:0007186,GO:0016021	K08452	adhesion G-protein coupled receptor G1	NC_031965.2:35770007-35791864	-	6.29247	0.397764	2.54357	3.79606	0.278558	0.324736	0.0484295	0.211435	0.055698
112847957	XM_025910606.1	LOC112847957	gene12319	protein_coding			zinc finger protein 665-like	NC_031974.2:8705919-8714819	-	1.54347	-1.99784	2.53574	1.68903	0.242618	0.442382	0.579437	0.969017	0.0762892
109202226	XM_019359017.2//XM_019359018.2//XM_019359019.2	LOC109202226	gene4699	protein_coding			uncharacterized protein LOC109202226	NC_031970.2:8557809-8561556	+	-1.0413	0.909267	2.53486	2.6771	25.4194	1.87671	5.50969	13.5347	0.323838
100705481	XM_003442084.5	prkcsh	gene3814	protein_coding	GO:0006491	K08288	glucosidase 2 subunit beta	NC_031969.2:24263107-24268915	+	1.54481	2.03535	2.53446	40.6303	40.5921	67.4246	13.9257	9.90242	11.6378
100704998	XM_005459857.3//XM_005459858.4//XM_005459859.3//XM_005459860.4//XM_013277652.3//XM_013277653.3//XM_025901818.1	nadk	gene29834	protein_coding	GO:0003951,GO:0006741	K00858	NAD kinase	NC_031984.2:27054746-27072362	+	1.30738	1.80078	2.52829	4.00449	1.7135	18.8932	1.61803	0.491809	3.27502
100703284	XM_003451459.5	psmd5	gene8555	protein_coding	GO:0043248	K06692	26S proteasome non-ATPase regulatory subunit 5	NC_031972.2:16549019-16554260	+	1.06824	0.679226	2.52665	3.70437	2.21289	4.2785	1.76661	1.38195	0.742497
102079160	XM_019363560.2	LOC102079160	gene13873	protein_coding			nectin-3-like protein	NC_031975.2:14983083-14987701	+	-1.23239	1.71451	2.52421	0.93924	1.17779	1.81213	2.2068	0.358879	0.315011
100701320	XM_005461583.4//XM_005461584.4//XM_025904651.1//XM_025904667.1	shc4	gene370	protein_coding	GO:0008284,GO:0030971,GO:0048863,GO:0005515	K17449	SHC-transforming protein 4	NC_031965.2:12681964-12695142	+	-0.475012	-1.44145	2.52039	1.78758	1.04584	0.659585	2.48461	2.84043	0.114963
100712383	XM_013273778.3//XM_025908441.1	ska1	gene9482	protein_coding	GO:0007059,GO:0008017,GO:0051301		spindle and kinetochore-associated protein 1	NC_031972.2:39930069-39935029	-	3.28231	1.94384	2.51825	2.91891	0.438001	1.78741	0.300018	0.113847	0.312001
100690800	XM_003440433.5	LOC100690800	gene10036	protein_coding	GO:0003676	K09208	Krueppel-like factor 13	NC_031972.2:52211460-52229207	+	-2.6072	-2.19397	2.51516	2.55186	6.41349	44.4737	15.549	29.3458	7.77973
100697142	XM_003443871.5//XM_019361717.1	LOC100697142	gene9854	protein_coding	GO:0004129,GO:0005743	K02264	cytochrome c oxidase subunit 5A, mitochondrial	NC_031972.2:49673348-49676531	-	2.12595	1.94982	2.50553	151.792	164.149	108.228	34.7755	42.4898	19.059
100710876	XM_003454450.4	trip13	gene15410	protein_coding	GO:0005524	K22399	pachytene checkpoint protein 2 homolog	NC_031976.2:18884885-18893057	-	4.00782	2.08228	2.50264	2.79982	1.07953	1.04806	0.174043	0.254922	0.184934
100694384	XM_003458612.5	LOC100694384	gene19992	protein_coding		K23482	beta-crystallin A1-1	NC_031979.2:19480578-19483630	-	4.89246	4.03639	2.49985	0.0297014	2.57706	2.29497	0.001	0.157054	0.40574
100703223	XM_003458950.5//XM_005464222.4//XM_025899907.1	tm4sf4	gene25125	protein_coding	GO:0016021		transmembrane 4 L6 family member 4	NC_031981.2:31149108-31154278	-	0.128067	-0.317309	2.49841	42.4788	121.933	297.403	38.8705	151.929	52.6319
100696187	XM_003447788.5//XM_005453435.4	ckb	gene27347	protein_coding	GO:0016301,GO:0016772	K00933	creatine kinase B-type	NC_031983.2:6456681-6461654	+	3.09464	4.10046	2.49813	12.9708	22.5712	6.41468	1.5184	1.31581	1.13544
109196791	XM_025902901.1	LOC109196791	gene33110	protein_coding			nucleotide-binding oligomerization domain-containing protein 2-like	NC_031986.2:29266592-29273039	+	-1.17108	-1.56345	2.49187	0.27398	0.369378	0.534775	0.616948	1.09173	0.0950703
100694179	XM_005458925.4	tspan15	gene820	protein_coding	GO:0016021	K17297	tetraspanin-15	NC_031965.2:25238049-25280602	+	0.8261	-0.035577	2.48659	2.5626	1.75714	3.21638	1.44544	1.80101	0.573891
100711828	XM_003443840.5//XM_005451071.4//XM_005451072.4//XM_005451073.4//XM_005451074.4//XM_013270589.3//XM_025909211.1	ptdss2	gene9698	protein_coding	GO:0006659	K08730	phosphatidylserine synthase 2	NC_031972.2:45872812-45896108	+	-1.64711	-0.961218	2.48361	10.9975	35.9715	23.2219	34.4448	70.0348	4.152
109201862		LOC109201862	gene4280	lncRNA				NC_031969.2:33933870-33936377	+	6.42269	3.22444	0	0.0857873	1.41377	0.001	0.001	0.151261	0.001
100699229	XM_003453186.5	LOC100699229	gene32738	protein_coding	GO:0005524,GO:0005885,GO:0007015,GO:0034314	K18584	actin-related protein 3	NC_031986.2:21707498-21717610	-	0.80616	1.2738	2.48282	10.1876	7.23789	8.53974	5.82631	2.99336	1.52771
100711025	XM_003444009.5//XM_013270578.3//XM_013270579.3	mov10l1	gene9750	protein_coding		K13983	RNA helicase Mov10l1	NC_031972.2:47332794-47342643	+	-2.91233	0.832189	2.48172	0.0641668	2.64113	3.59839	0.48307	1.48346	0.644224
100709556	XM_003457486.5//XM_005462221.4	apmap	gene18220	protein_coding	GO:0009058,GO:0016844	K21407	adipocyte plasma membrane-associated protein	NC_031978.2:2277741-2286915	+	0.151852	0.839234	2.48169	42.9954	127.663	90.9006	38.6999	71.356	16.2744
100702337	XM_003440389.5	LOC100702337	gene10146	protein_coding	GO:0005960,GO:0019464	K02437	glycine cleavage system H protein, mitochondrial	NC_031972.2:54760834-54764134	-	0.296116	1.53594	2.47842	7.83081	24.1695	34.5398	6.37774	8.33496	6.19787
109197919		LOC109197919	gene40585	pseudogene				NW_020327905.1:20613-22255	-	1.44662	3.18712	0	3.39274	6.42463	0.001	1.24473	0.705391	0.001
100691131		LOC100691131	gene40583	lncRNA				NW_020327905.1:14039-14876	+	3.6038	3.17608	-7.45617	15.0282	62.6742	0.001	1.2361	6.93416	0.175603
102075891	XM_005463737.4	ccdc92b	gene20010	protein_coding		K16452	coiled-coil domain containing 92B	NC_031979.2:19679690-19693929	+	-3.35271	-3.24063	2.4767	0.180941	0.013989	1.84729	1.84843	0.132225	0.331874
100696348	XM_003444125.5//XM_005478632.4//XM_005478634.4	sytl1	gene31245	protein_coding	GO:0006887	K17598	synaptotagmin-like protein 1	NC_031985.2:22566879-22584096	+	-0.89497	-0.205476	2.47513	19.0993	24.7813	30.1119	35.5165	28.5745	5.41565
100690986	XM_005474117.3	LOC100690986	gene18833	protein_coding	GO:0016491,GO:0055114	K00308	peroxisomal N(1)-acetyl-spermine/spermidine oxidase	NC_031978.2:19282772-19288081	+	0.261305	1.49402	2.47327	6.31905	9.07591	31.2798	5.27219	3.22215	5.63294
100704549	XM_003454180.4	ppil3	gene17693	protein_coding	GO:0003755,GO:0000413	K12734	peptidyl-prolyl cis-trans isomerase-like 3	NC_031977.2:29289371-29291709	-	1.96373	0.592175	2.47289	3.01141	1.73553	2.67563	0.772021	1.15125	0.48196
100705587	XM_003444906.5	ctnnbip1	gene29615	protein_coding	GO:0008013	K04493	beta-catenin-interacting protein 1	NC_031984.2:21989944-22015291	+	0.50367	1.88624	2.47141	6.70977	5.27323	4.11878	4.73247	1.42647	0.742678
100696817	XM_003451352.5//XM_005478741.4	LOC100696817	gene33305	protein_coding		K20287	perilipin-3	NC_031986.2:35004924-35014788	-	1.63315	2.57951	2.4694	20.524	40.7612	23.0455	6.61659	6.81927	4.16124
109196929	XM_019351519.2	LOC109196929	gene33146	protein_coding			aldehyde dehydrogenase family 9 member A1-like	NC_031986.2:30927917-30936814	+	-1.49197	3.08951	2.46708	4.59271	77.5048	86.5859	12.918	9.10528	15.6596
100710104	XM_003458745.5	LOC100710104	gene11351	protein_coding		K03948	cytochrome c oxidase subunit NDUFA4	NC_031973.2:16200241-16202755	-	2.50637	4.73116	2.46622	16.1542	9.66996	5.48605	2.8431	0.364086	0.992779
100691978	XM_003440692.5	LOC100691978	gene21133	protein_coding	GO:0004175,GO:0006511,GO:0019773,GO:0004298,GO:0005839,GO:0051603	K02730	proteasome subunit alpha type-6	NC_031980.2:1955445-1961461	+	0.785107	1.32955	2.46524	16.4024	25.206	20.8313	9.51846	10.0293	3.77228
100693375	XM_005472305.4//XM_019363721.2	fam114a2	gene14458	protein_coding			protein FAM114A2	NC_031975.2:29144080-29153051	+	0.857043	0.681306	2.46379	32.4348	18.8454	31.6913	17.9067	11.752	5.74469
106098813	XM_013276372.3//XM_019349126.2	ncmap	gene27761	protein_coding	GO:0005887,GO:0019911,GO:0031641,GO:0033270,GO:0043220		noncompact myelin-associated protein	NC_031983.2:14174411-14186324	-	1.26452	1.05453	2.463	1.03295	0.782104	0.864662	0.429954	0.376547	0.156823
100698199	XM_003440289.3	LOC100698199	gene20431	protein_coding	GO:0004930,GO:0007186,GO:0016021		odorant receptor 131-2-like	NC_031979.2:28412094-28414414	-	-8.40359	-1.72708	2.46173	0.001	0.771032	1.60436	0.338635	2.55256	0.291237
100696491	XM_003457600.5//XM_005462439.4//XM_005462440.4	hmbs	gene19371	protein_coding	GO:0004418,GO:0033014	K01749	porphobilinogen deaminase	NC_031979.2:1087255-1096131	+	0.588248	1.92724	2.4583	4.37808	2.73468	2.43858	2.91208	0.719032	0.443727
100710473	XM_019353523.2//XM_025898771.1	ost4	gene21168	protein_coding			dolichyl-diphosphooligosaccharide--protein glycosyltransferase subunit 4	NC_031980.2:3195378-3197006	-	0.784168	1.82557	2.45828	152.989	246.688	380.395	88.8387	69.5981	69.2178
100704643	XM_025902645.1	LOC100704643	gene32898	protein_coding	GO:0043066		fas apoptotic inhibitory molecule 1	NC_031986.2:24681657-24687432	+	-0.804998	1.77858	2.45436	0.244182	1.19156	0.441538	0.426621	0.347304	0.0805622
100709438	XM_003448505.5//XM_019347369.2	LOC100709438	gene26499	protein_coding	GO:0005509,GO:0022857	K14684	calcium-binding mitochondrial carrier protein SCaMC-2-B	NC_031982.2:25303669-25309353	+	0	-2.45536	2.45368	0.001	0.0550933	3.52258	0.001	0.30216	0.643029
100697503	XM_005477415.3	LOC100697503	gene28169	protein_coding	GO:0006221,GO:0045747		enhancer of rudimentary homolog	NC_031983.2:21521310-21527479	-	0.746007	0.796513	2.45169	5.39036	1.94866	4.78997	3.21401	1.12192	0.875591
100693705	XM_003448861.5	LOC100693705	gene31439	protein_coding	GO:0005509	K09577	peptidyl-prolyl cis-trans isomerase FKBP14	NC_031985.2:25150053-25154014	-	-0.059708	1.74558	2.44536	5.97968	1.78991	3.61757	6.23235	0.533778	0.664185
100708454	XM_003452239.5	mogs	gene6760	protein_coding	GO:0004573,GO:0009311	K01228	mannosyl-oligosaccharide glucosidase	NC_031971.2:18844919-18851665	+	1.05797	2.94107	2.44401	17.5966	15.1201	10.4606	8.45175	1.96881	1.92237
100697423	XM_003446626.4	LOC100697423	gene22069	protein_coding	GO:0004129,GO:0005746,GO:0009055	K02270	cytochrome c oxidase subunit 7A2, mitochondrial	NC_031980.2:23831149-23835898	-	0.348917	2.06944	2.4427	20.0613	73.3209	63.6021	15.7516	17.4689	11.6989
100703283	XM_019352287.2//XM_025903387.1	LOC100703283	gene33247	protein_coding	GO:0004252,GO:0006508	K23011	mast cell protease 1A	NC_031986.2:33815920-33817521	+	4.30095	1.89947	2.4416	6.8249	0.386134	1.91573	0.346244	0.1035	0.352646
100704897	XM_003451055.5//XM_005473461.4	LOC100704897	gene17470	protein_coding			LHFPL tetraspan subfamily member 2a protein	NC_031977.2:24908486-24921199	+	2.85258	4.06467	2.43685	17.4205	46.2695	2.74411	2.41184	2.76508	0.506801
100707719	XM_003446748.4	chek1	gene13806	protein_coding	GO:0004672,GO:0005524,GO:0006468	K02216	serine/threonine-protein kinase Chk1	NC_031975.2:13698537-13707090	+	3.35138	1.10639	2.43639	6.05195	1.21824	1.27089	0.592964	0.565817	0.234791
100705780	XM_003452229.4//XM_005456989.3//XM_005456990.4	tbck	gene6736	protein_coding	GO:0004672,GO:0005524,GO:0006468	K17544	TBC domain-containing protein kinase-like protein	NC_031971.2:18272705-18319523	+	-0.145092	0.0292512	2.43508	0.963392	0.839611	1.67433	1.06532	0.822759	0.309606
100707824	XM_005454779.4//XM_005454780.4//XM_005454781.4	pnpla6	gene7269	protein_coding	GO:0006629	K14676	neuropathy target esterase	NC_031971.2:29888738-29919953	+	0.564082	-0.0713661	2.43397	10.7583	19.2936	18.1939	7.27676	20.272	3.36689
100694113	XM_019345439.2	LOC100694113	gene19993	protein_coding		K23482	beta-crystallin B1	NC_031979.2:19482175-19490459	+	-0.852263	1.24202	2.43197	0.143227	0.75775	1.41663	0.258572	0.320362	0.262519
100710796	XM_003453312.5	LOC100710796	gene25708	protein_coding	GO:0005515	K11291	histone-binding protein N1/N2	NC_031982.2:9381776-9386192	+	2.14111	-0.354096	2.42682	1.98087	0.248425	0.506094	0.449075	0.317533	0.0941211
100703541	XM_019362296.2	LOC100703541	gene10913	protein_coding			microfibril-associated glycoprotein 4	NC_031973.2:6640168-6644244	+	2.28217	1.13763	2.42562	504.607	2184.63	15.6563	103.741	992.929	2.9141
100696533	XM_003447295.5	agps	gene23256	protein_coding	GO:0003824,GO:0050660,GO:0008609,GO:0008610,GO:0016491,GO:0055114	K00803	alkyldihydroxyacetonephosphate synthase, peroxisomal	NC_031987.2:17018480-17047432	+	0.823174	0.863137	2.42361	3.64901	1.31804	6.37474	2.06241	0.7246	1.18818
109201864		LOC109201864	gene4264	transcribed_pseudogene				NC_031969.2:33602544-33605255	+	4.02129	3.02513	-1.4621	5.09809	0.770912	39.7315	0.313963	0.0946997	109.464
100708019	XM_005473768.4//XM_005473770.4//XM_025897421.1//XM_025897422.1//XM_025897423.1//XM_025897424.1	LOC100708019	gene18150	protein_coding		K16737	protein ZNF365	NC_031978.2:1218517-1228457	-	-0.555947	0.305941	2.42248	0.60797	0.656811	1.37728	0.893797	0.531304	0.256911
112847386		LOC112847386	gene10021	lncRNA				NC_031972.2:52081390-52084584	-	-1.68166	3.0175	-0.0765324	0.091078	1.5578	0.431714	0.292176	0.192377	0.455234
100705121	XM_013276978.3	acad11	gene12578	protein_coding	GO:0016627,GO:0055114,GO:0050660	K11730	acyl-CoA dehydrogenase family member 11	NC_031974.2:17197868-17218435	+	-0.0445866	0.790494	2.41466	25.1819	87.0484	88.0934	25.9723	50.3267	16.5218
109200237		LOC109200237	gene36687	lncRNA				NC_031967.2:58187632-58195757	-	0	8.41835	10.8085	0.001	0.342119	1.79345	0.001	0.001	0.001
100707529	XM_005468520.4//XM_005468521.4	LOC100707529	gene2894	protein_coding	GO:0003700,GO:0006355		uncharacterized protein LOC100707529	NC_031969.2:7703272-7714506	+	2.48019	-1.22138	2.41412	5.45701	0.182603	5.78196	0.978012	0.425776	1.08481
102083025	XM_005463429.4	LOC102083025	gene15234	protein_coding			urokinase plasminogen activator surface receptor-like	NC_031976.2:16335605-16337155	-	10.2284	10.0025	2.40313	1.19965	1.02578	0.587037	0.001	0.001	0.110982
100712519	XM_025901843.1//XM_025901844.1	LOC100712519	gene29249	protein_coding	GO:0008146	K01025	cytosolic sulfotransferase 3	NC_031984.2:14617571-14619898	+	-2.56084	1.20005	2.39909	2.10514	31.9626	62.9555	12.4214	13.912	11.9354
100700843	XM_003450705.5	LOC100700843	gene24275	protein_coding	GO:0016491,GO:0055114	K00011	aldose reductase	NC_031981.2:8023588-8029684	+	1.51281	1.36172	2.39724	4.87257	1.32068	4.31715	1.70748	0.5139	0.819512
100692719	XM_005454270.4	chtf8	gene9435	protein_coding	GO:0007064,GO:0031390	K11270	chromosome transmission fidelity protein 8 homolog	NC_031972.2:38889321-38893421	-	3.3031	2.40158	2.38512	3.3049	2.14396	1.2669	0.334831	0.405759	0.242522
102075647	XM_005456369.3//XM_013275415.3	LOC102075647	gene2567	protein_coding		K11513	centromere protein U	NC_031966.2:34329963-34337263	+	-2.05832	-2.01205	2.37927	0.886874	0.336997	0.672281	3.69385	1.35929	0.129217
100698254	XM_003453988.5	LOC100698254	gene3242	protein_coding	GO:0005525		uncharacterized protein LOC100698254	NC_031969.2:13986678-13993051	-	0.665286	1.43572	2.37918	5.56686	2.95407	2.96622	3.51026	1.09201	0.570164
112847893		LOC112847893	gene12315	lncRNA				NC_031974.2:8645066-8646926	-	0.685769	2.98436	-0.307561	1.17811	7.73437	0.427955	0.732401	0.977331	0.529643
100693212	NM_001311340.1	plin2	gene34327	protein_coding		K17284	perilipin 2	NC_031967.2:11265858-11269498	-	0.128049	0.656757	2.37447	58.3772	309.488	48.6384	53.4191	196.309	9.37975
100700587	XM_005458292.4//XM_019361432.2	ppp1r3b	gene9330	protein_coding	GO:0005515,GO:0000164,GO:0005981,GO:0019888	K07189	protein phosphatase 1 regulatory subunit 3B	NC_031972.2:36746111-36750328	+	0.0665899	-1.11469	2.37416	50.2465	30.6791	405.004	47.98	66.4351	78.1206
100700060	XM_003459172.5//XM_005464533.4	mrpl37	gene25477	protein_coding	GO:0003735,GO:0005739,GO:0005840,GO:0006412	K17418	39S ribosomal protein L37, mitochondrial	NC_031982.2:4474973-4481851	-	1.07381	1.81157	2.37151	8.72336	13.0077	13.8791	4.14413	3.70564	2.68205
100690318	XM_003452586.5	psmd13	gene5	protein_coding		K03039	26S proteasome non-ATPase regulatory subunit 13	NC_031965.2:147168-152796	+	0.33705	1.27896	2.36334	18.4399	40.6457	36.2211	14.5981	16.7498	7.03923
100696203	XM_003451433.5	tbl2	gene14306	protein_coding	GO:0005515	K23325	transducin beta-like protein 2	NC_031975.2:24297139-24304794	-	0.618149	2.06416	2.35157	12.4476	17.4757	8.70526	8.10969	4.17889	1.70565
100707189	XM_005452728.4//XM_005452729.3//XM_019350812.2	LOC100707189	gene30843	protein_coding	GO:0008119,GO:0008757	K00569	probable thiopurine S-methyltransferase	NC_031985.2:14733084-14738413	+	-1.15391	1.30699	2.33681	0.470456	0.727926	0.409686	1.04684	0.2942	0.0810964
100699364	XM_025909261.1//XM_025909262.1//XM_025909263.1//XM_025909264.1	LOC100699364	gene10191	protein_coding			zona pellucida sperm-binding protein 4-like	NC_031972.2:55896275-55900520	+	-3.13869	-0.557156	2.33559	0.736209	6.48248	6.3551	6.48399	9.5381	1.25904
100694136	XM_003443692.2	psma2	gene15091	protein_coding	GO:0019773,GO:0004175,GO:0006511,GO:0004298,GO:0005839,GO:0051603	K02726	proteasome subunit alpha type-2	NC_031976.2:12138414-12143055	+	1.0137	1.93826	2.33127	43.8167	76.0806	55.7021	21.7013	19.8518	11.0685
100695940	XM_005455047.4//XM_005455048.4//XM_005455049.4//XM_005455050.4//XM_019345227.1	LOC100695940	gene20562	protein_coding	GO:0016020,GO:0022857,GO:0055085	K13863	high affinity cationic amino acid transporter 1	NC_031979.2:31543194-31562994	+	-0.0726184	-2.6786	2.33043	1.71472	1.09013	8.59115	1.80324	6.9794	1.70813
100696190	XM_003448454.5	LOC100696190	gene26488	protein_coding	GO:0016020		transmembrane protein 14C	NC_031982.2:25167701-25170560	-	0.62834	0.49147	2.33026	3.3819	5.37932	9.06477	2.18782	3.82631	1.80252
100699761	XM_019350058.1	LOC100699761	gene34044	protein_coding	GO:0005509,GO:0005576,GO:0007160		ependymin	NC_031967.2:5942191-5944931	+	2.88566	2.0087	2.32965	1.91284	1.50296	3.0991	0.258827	0.37348	0.616512
100711211	XM_003448842.5	orc1	gene24886	protein_coding	GO:0005524	K02603	origin recognition complex subunit 1	NC_031981.2:24321672-24337337	-	1.83173	2.16448	2.32895	1.22053	0.271855	0.174324	0.342881	0.0606405	0.0346955
112846001	XM_025905191.1	LOC112846001	gene36985	protein_coding			uncharacterized protein K02A2.6-like	NC_031967.2:63809779-63812554	-	8.524	6.32261	2.32185	0.368111	0.0800377	1.10859	0.001	0.001	0.22173
112846452		LOC112846452	gene37523	lncRNA				NC_031967.2:75335512-75336708	+	2.51299	2.92774	-0.0776984	0.503697	17.7696	0.284134	0.0882437	2.33529	0.299856
109195592	XM_019347861.2//XM_025900358.1//XM_025900359.1//XM_025900360.1//XM_025900361.1//XM_025900362.1	LOC109195592	gene26829	protein_coding			uncharacterized protein LOC109195592	NC_031982.2:31777020-31825448	-	10.2395	0	2.32167	1.20894	0.001	0.243019	0.001	0.001	0.0486124
112847217		LOC112847217	gene7779	lncRNA				NC_031971.2:41085683-41086846	-	-6.68728	2.92536	0.914558	0.001	1.12447	0.330079	0.103056	0.148022	0.175109
100697644		LOC100697644	gene21627	lncRNA				NC_031980.2:13109946-13111913	-	-9.28998	-3.03877	2.82726	0.001	0.391355	5.55962	0.625981	3.21612	0.783346
100696274	XM_005453206.4	ppargc1b	gene1428	protein_coding	GO:0003712,GO:0005102,GO:0007005,GO:0008134,GO:0050873	K17962	peroxisome proliferator-activated receptor gamma coactivator 1-beta	NC_031966.2:2983644-3035973	+	0.695452	1.56769	2.32013	2.16511	3.03143	7.19761	1.33699	1.02265	1.44132
112843748		LOC112843748	gene31989	lncRNA				NC_031986.2:4522934-4523868	-	0.00463308	2.91969	-3.09504	2.52319	10.5189	0.315038	2.5151	1.39013	2.69192
100696838	XM_003457913.5	fen1	gene12885	protein_coding	GO:0016788,GO:0004518,GO:0006281	K04799	flap endonuclease 1	NC_031974.2:24376796-24380901	+	2.25373	1.25172	2.31877	5.88212	1.0542	1.56174	1.23337	0.442709	0.313032
109194185	XM_003442840.5	fam98b	gene27846	protein_coding			protein FAM98B	NC_031983.2:15982362-15985724	-	0.768903	1.15319	2.31867	2.31766	1.15564	2.31045	1.36015	0.519612	0.463134
100707922	XM_003453218.4//XM_019349103.2	wars	gene27754	protein_coding	GO:0004812,GO:0005524,GO:0006418,GO:0000166	K01867	tryptophan--tRNA ligase, cytoplasmic	NC_031983.2:14099053-14104550	+	0.921382	1.7337	2.3183	17.4961	12.4022	8.64403	9.23799	3.72908	1.73316
100710867	XM_003451319.5	lg23h19orf70	gene33249	protein_coding			MICOS complex subunit MIC13	NC_031986.2:33822513-33826079	-	1.32324	1.67942	2.31797	9.93541	20.0974	21.2522	3.97055	6.27457	4.26213
100697538	NM_001279686.1	ppp2ca	gene14233	protein_coding	GO:0016787	K04382	protein phosphatase 2 catalytic subunit alpha	NC_031975.2:22844565-22855817	-	0.54472	0.0490092	2.31692	124.194	227.844	196.218	85.138	220.234	39.3802
100693300	XM_003457426.4	mcm6	gene25604	protein_coding	GO:0003677,GO:0005524,GO:0006270	K02542	DNA replication licensing factor MCM6	NC_031982.2:7558390-7563550	+	1.8472	1.9302	2.31128	4.09787	1.23104	1.26812	1.13893	0.323017	0.255503
102075500	XM_005450674.3	LOC102075500	gene15135	protein_coding	GO:0005576,GO:0006879	K23106	hepcidin	NC_031976.2:13734628-13735355	+	2.35473	4.96364	2.30849	4029.66	2144.14	10.539	787.814	68.7144	2.12753
100708537	XM_003448082.5	lsm8	gene24675	protein_coding		K12627	LSM8 homolog, U6 small nuclear RNA associated	NC_031981.2:20050370-20052562	+	1.43429	1.77296	2.30609	4.03027	3.79875	11.3772	1.49132	1.11154	2.30055
100703893	XM_003447729.5	lin52	gene27516	protein_coding	GO:0006351,GO:0070176	K21775	protein lin-52 homolog	NC_031983.2:9844760-9856320	-	1.40161	0.904138	2.3018	2.69149	1.87414	1.58792	1.01875	1.00145	0.322047
109203538	XM_019362987.2//XM_025910487.1	LOC109203538	gene12312	protein_coding			zinc finger protein 347	NC_031974.2:8548286-8563775	-	-1.4942	7.6091	2.29883	0.373312	0.195239	0.204465	1.05165	0.001	0.0415531
100696106	XM_003449951.4	LOC100696106	gene7245	protein_coding	GO:0016051	K05304	sialic acid synthase	NC_031971.2:29662138-29666743	+	1.19991	2.94648	2.2947	18.3736	15.5463	13.7038	7.99808	2.01673	2.79297
100696650	XM_019364949.2//XM_019364950.2	LOC100696650	gene15197	protein_coding			uncharacterized protein LOC100696650	NC_031976.2:15516043-15542131	-	1.40735	4.5117	2.29149	4.27182	2.76842	3.81482	1.61049	0.12136	0.779233
100705231	XM_003447328.5	LOC100705231	gene23195	protein_coding	GO:0046034,GO:1902600,GO:0015986,GO:0045261,GO:0046933,GO:0005524	K02133	ATP synthase subunit beta, mitochondrial	NC_031987.2:15973567-15976672	-	0.319225	2.07064	2.28862	31.2519	111.973	167.45	25.0484	26.6556	34.2723
100695676	XM_005455937.4	dtd2	gene27308	protein_coding	GO:0002161,GO:0005737,GO:0051499	K07560	D-aminoacyl-tRNA deacylase 2	NC_031983.2:5151920-5154576	+	0.551695	3.04843	2.28832	3.15556	1.66657	2.78223	2.15278	0.201444	0.569562
100703135	XM_003439550.5	gins3	gene8067	protein_coding		K10734	DNA replication complex GINS protein PSF3	NC_031972.2:4173057-4182524	+	2.63812	10.1328	2.28375	2.53227	1.12272	0.858466	0.406778	0.001	0.176297
100711301	XM_003447265.5	LOC100711301	gene30731	protein_coding	GO:0003700,GO:0006355,GO:0003677	K04446	nuclear factor of activated T-cells, cytoplasmic 1	NC_031985.2:12409462-12457252	-	0.322319	-1.75686	2.28036	0.320762	0.43439	4.36812	0.25654	1.46807	0.89916
100704699	XM_003448321.5	LOC100704699	gene5047	protein_coding	GO:0008289		retinoid-binding protein 7	NC_031970.2:17326532-17327619	+	-2.28494	-0.930892	2.27684	0.52383	2.30914	10.978	2.55285	4.40227	2.2653
100704022	XM_019345068.2	LOC100704022	gene20678	protein_coding	GO:0005874,GO:0007017,GO:0003924	K07374	tubulin alpha chain	NC_031979.2:34108065-34111599	+	2.14696	2.05536	2.27301	40.8665	23.5222	35.558	9.22716	5.65916	7.35686
100701654	XM_003449972.5	tecr	gene7334	protein_coding	GO:0006629,GO:0016627	K10258	very-long-chain enoyl-CoA reductase	NC_031971.2:31002541-31016645	+	-0.312117	1.91591	2.27211	44.3688	104.097	124.537	55.0851	27.5862	25.7825
102080550	XM_005453117.4//XM_025904158.1	msmp	gene34763	protein_coding			prostate-associated microseminoprotein	NC_031967.2:22390155-22398027	+	0	0	2.27117	0.001	0.001	2.70253	0.001	0.001	0.55986
100691857	XM_003438082.5//XM_005476446.3	usp14	gene26239	protein_coding	GO:0016579,GO:0036459	K11843	ubiquitin carboxyl-terminal hydrolase 14	NC_031982.2:19589404-19598965	-	0.78775	1.6483	2.27092	11.6474	17.9068	15.166	6.74672	5.71255	3.14236
100703709	XM_003445989.5	LOC100703709	gene28761	protein_coding	GO:0004672,GO:0005524,GO:0006468	K04702	serine/threonine-protein kinase pim-2	NC_031984.2:4472299-4475951	+	1.46394	1.71801	2.26824	34.8311	430.356	13.6167	12.6263	130.814	2.8266
100691931	XM_005456768.4//XM_005456769.4//XM_025911804.1	LOC100691931	gene14847	protein_coding			zinc finger protein 706	NC_031976.2:5889063-5893576	+	1.00784	1.18988	2.26529	8.55238	16.7259	15.6002	4.25302	7.33164	3.24496
100692375	XM_005458713.4	mttp	gene6801	protein_coding	GO:0005548,GO:0005319,GO:0006869	K14463	microsomal triglyceride transfer protein large subunit	NC_031971.2:19393293-19407595	-	-0.196862	1.21781	2.26453	41.95	74.211	141.696	48.0832	31.9059	29.4895
100702408	XM_003458484.5	yars	gene31526	protein_coding	GO:0000049,GO:0000166,GO:0004812,GO:0005524,GO:0006418	K01866	tyrosine--tRNA ligase, cytoplasmic	NC_031985.2:28110548-28116059	-	0.511791	1.22623	2.2621	9.08833	10.591	6.63536	6.37411	4.52695	1.38326
100699783	XM_005460851.4//XM_013264647.3//XM_025910735.1	myo19	gene13464	protein_coding	GO:0003774,GO:0005524,GO:0016459		unconventional myosin-XIX	NC_031975.2:6485893-6502370	+	0.62927	1.50835	2.26136	1.54935	1.10967	0.864754	1.00166	0.390064	0.180366
100701482	XM_003452299.5	ogfrl1	gene19205	protein_coding	GO:0004985,GO:0016020,GO:0038023		opioid growth factor receptor-like protein 1	NC_031978.2:29133404-29143604	+	7.22441	0.610581	2.25256	6.47332	2.17862	0.173674	0.0432876	1.42685	0.0364458
100697439	XM_003451859.5	LOC100697439	gene4602	protein_coding	GO:0008374	K00637	sterol O-acyltransferase 2	NC_031970.2:5828354-5841051	-	-0.0230992	-1.20714	2.2493	8.66853	4.64984	32.6313	8.80844	10.7355	6.86322
100690486	XM_005458208.3//XM_005458209.3//XM_013276451.3//XM_025909810.1//XM_025909811.1	lrrc59	gene11014	protein_coding	GO:0005515		leucine-rich repeat-containing protein 59	NC_031973.2:8966618-8971303	-	0.494825	2.14266	2.24916	12.6249	12.8578	12.6498	8.95923	2.91181	2.66085
100694869	XM_003446953.4//XM_025910726.1	dpp3	gene14119	protein_coding		K01277	dipeptidyl peptidase 3	NC_031975.2:19108530-19119710	+	0.451323	2.34431	2.24638	7.80674	18.3688	32.0288	5.70963	3.6172	6.75016
112847902		LOC112847902	gene12284	lncRNA				NC_031974.2:7736604-7740123	-	-0.927979	2.81357	-0.886371	0.445182	1.92641	0.241828	0.847007	0.274019	0.447024
100706276	XM_005477480.4//XM_005477483.4//XM_005477484.4//XM_019349201.2//XM_019349202.2//XM_025901194.1//XM_025901195.1	LOC100706276	gene28250	protein_coding	GO:0005089,GO:0035023		uncharacterized protein LOC100706276	NC_031983.2:22608794-22615451	+	2.42441	-0.357395	2.24494	17.1255	21.006	0.915926	3.19024	26.911	0.193226
100694495	XM_003443027.5//XM_013270060.3	tmem62	gene28044	protein_coding	GO:0016787		transmembrane protein 62	NC_031983.2:19228750-19237218	-	-1.7563	-0.576064	2.24021	3.56546	7.25669	17.5501	12.0452	10.8181	3.71457
100707227	XM_003456890.5	hddc3	gene52	protein_coding		K21138	guanosine-3',5'-bis(diphosphate) 3'-pyrophosphohydrolase MESH1	NC_031965.2:1542147-1544333	-	0.690954	0.344504	2.23946	0.997714	0.500759	3.76022	0.618028	0.394387	0.796285
100694253	XM_003450933.4//XM_019364956.2	pdp1	gene15476	protein_coding	GO:0003824,GO:0004722,GO:0006470	K01102	pyruvate dehyrogenase phosphatase catalytic subunit 1	NC_031976.2:19998992-20008647	+	1.05114	0.822082	2.23913	168.466	372.678	116.388	81.2993	210.796	24.6526
100707941	XM_003457641.5	LOC100707941	gene34205	protein_coding	GO:0016020	K05463	ephrin-B2	NC_031967.2:8440283-8530023	+	0.894102	0.133259	2.23864	4.7794	4.63331	11.5378	2.57171	4.22451	2.4447
100703740	XM_003453761.5	LOC100703740	gene7439	protein_coding	GO:0004735,GO:0006561,GO:0055114	K00286	pyrroline-5-carboxylate reductase 1, mitochondrial	NC_031971.2:32653763-32662691	-	0.372047	1.02552	2.23802	17.7855	17.0062	18.0276	13.7426	8.35403	3.82143
100692578	XM_003438000.5	LOC100692578	gene25873	protein_coding		K17804	mitochondrial import inner membrane translocase subunit TIM44	NC_031982.2:11731798-11739412	-	1.37637	3.00966	2.23377	2.92861	1.07144	0.440094	1.12806	0.133036	0.0935648
102080171	XM_005459149.4	LOC102080171	gene36389	protein_coding			butyrophilin subfamily 1 member A1	NC_031967.2:53016985-53021645	-	2.36448	2.17273	2.22167	9.05571	1.92393	0.738753	1.7585	0.426711	0.158384
100708948	XM_003459930.5//XM_005465747.4//XM_005465748.4//XM_005465749.4//XM_005465750.4//XM_013267527.3//XM_019367693.2//XM_019367694.2	LOC100708948	gene19386	protein_coding	GO:0016579,GO:0036459	K11833	ubiquitin carboxyl-terminal hydrolase 2	NC_031979.2:1429713-1495874	+	-0.456895	-0.268913	2.22006	2.96931	6.63858	22.4788	4.07563	7.99882	4.82467
100703732	XM_003451291.5	smim24	gene33335	protein_coding			small integral membrane protein 24	NC_031986.2:35820961-35823791	-	-0.901078	0.310446	2.2183	1.14268	6.71885	12.5175	2.13391	5.41803	2.68995
100703457	XM_003451629.5	mat2a	gene17254	protein_coding	GO:0004478,GO:0006556,GO:0005524	K00789	S-adenosylmethionine synthase	NC_031977.2:19039391-19044092	-	-1.20059	-0.228525	2.21749	71.0855	540.229	135.619	163.378	632.952	29.1602
100693452	XM_003451845.5	pigu	gene4572	protein_coding	GO:0016021,GO:0016255,GO:0042765	K05293	phosphatidylinositol glycan anchor biosynthesis class U protein	NC_031970.2:5256940-5267329	+	0.568201	-0.547291	2.21655	3.68102	1.48678	2.70754	2.48269	2.17269	0.582543
100692833	XM_003455293.5	aacs	gene17620	protein_coding	GO:0003824	K01907	acetoacetyl-CoA synthetase	NC_031977.2:27650398-27689245	+	-2.27599	3.00122	2.21616	2.39419	0.941751	14.0542	11.5958	0.117619	3.02465
100712559	XM_003449093.5//XM_025902001.1	htr6	gene29883	protein_coding	GO:0004930,GO:0007186,GO:0016021	K04162	5-hydroxytryptamine receptor 6	NC_031984.2:27960757-27970418	-	1.8496	1.17115	2.21288	1.32562	1.52399	2.06674	0.367818	0.676753	0.445802
100704102	XM_003453598.5	hpse	gene9360	protein_coding	GO:0016020,GO:0016798	K07964	heparanase	NC_031972.2:37312623-37321233	+	0.589952	0.568249	2.21182	3.65254	1.30345	2.17425	2.42662	0.879092	0.469336
109194412	XM_019360253.2	LOC109194412	gene36270	protein_coding			lecithin retinol acyltransferase	NC_031967.2:50689043-50693696	-	-2.48087	-1.97784	2.20784	0.151101	0.149005	5.85822	0.843499	0.586933	1.26806
100702947	XM_003437543.5//XM_019360441.2	nod2	gene1061	protein_coding	GO:0005515,GO:0042981	K10165	nucleotide-binding oligomerization domain-containing protein 2	NC_031965.2:31481473-31487714	-	2.46918	1.19009	2.20602	1.17267	0.400795	0.277562	0.211777	0.175659	0.0601565
100693054	XM_003439943.5	timm13	gene33782	protein_coding	GO:0005758,GO:0072321	K17781	mitochondrial import inner membrane translocase subunit Tim13	NC_031986.2:44781996-44783918	+	0.0213638	1.92784	2.20558	14.8308	17.3785	16.9389	14.6128	4.56746	3.67232
100696526	XM_003444290.5//XM_005451245.4//XM_025903072.1	atp10a	gene33233	protein_coding	GO:0016021,GO:0000287,GO:0004012,GO:0005524,GO:0015914	K01530	probable phospholipid-transporting ATPase VA	NC_031986.2:33332739-33383541	-	0.0694748	-2.23834	2.20489	0.579111	0.645837	2.45332	0.551884	3.0474	0.532127
100711126	XM_003449921.4//XM_025898801.1	l3hypdh	gene21470	protein_coding		K18384	trans-3-hydroxy-L-proline dehydratase	NC_031980.2:9499127-9506670	+	0.175878	1.39926	2.20476	0.0360055	1.90899	4.78363	0.0318731	0.723743	1.03767
100691831	XM_005474419.3	LOC100691831	gene19411	protein_coding			transcobalamin-1	NC_031979.2:2481031-2482579	-	0.182942	1.42839	2.20331	7.66925	32.8537	21.0199	6.75588	12.2066	4.56424
100698478	XM_005451527.2//XM_005451528.2//XM_013270885.1//XM_019365570.1	LOC100698478	gene17920	protein_coding	GO:0016020,GO:0030001,GO:0046873,GO:0055085	K14720	zinc transporter ZIP14	NC_031977.2:34986509-35018277	-	2.01967	0.886223	2.20328	6.38476	14.1011	4.59464	1.57458	7.6291	0.997699
100707147	XM_013266761.3	psmd8	gene20624	protein_coding	GO:0005838,GO:0006508	K03031	LOW QUALITY PROTEIN: 26S proteasome non-ATPase regulatory subunit 8	NC_031979.2:33379489-33384497	-	0.372517	1.58449	2.20223	20.0847	38.7004	26.9381	15.5141	12.9044	5.85367
100701457	XM_003445731.5	psmd14	gene466	protein_coding	GO:0005515,GO:0061578	K03030	26S proteasome non-ATPase regulatory subunit 14	NC_031965.2:14516804-14520513	-	0.587201	1.81993	2.20154	15.9618	40.2716	20.9785	10.6247	11.4063	4.56084
100690202	XM_005453354.4	LOC100690202	gene27425	protein_coding	GO:0016021		interferon alpha-inducible protein 27-like protein 2A	NC_031983.2:8400478-8401709	-	7.76335	0.525185	2.19695	0.21727	0.872622	2.44269	0.001	0.606359	0.532747
100710199	XM_003438650.3	mrpl27	gene11845	protein_coding	GO:0003735,GO:0005622,GO:0005840,GO:0006412	K02899	39S ribosomal protein L27, mitochondrial	NC_031973.2:26891519-26893703	-	0.209018	1.06287	2.19665	7.72112	10.3833	13.5221	6.67974	4.97026	2.94976
100690573	XM_025898570.1	gtf2h5	gene21555	protein_coding	GO:0000439,GO:0006289,GO:0006355	K10845	general transcription factor IIH subunit 5	NC_031980.2:11774014-11774810	+	-0.202413	1.36194	2.18753	2.60381	9.85526	6.27533	2.996	3.83428	1.3776
100707209	XM_003451559.5	dnajc15	gene23588	protein_coding		K09535	dnaJ homolog subfamily C member 15	NC_031987.2:24192171-24195403	-	0.994323	3.00409	2.18684	4.33206	4.50011	2.47018	2.17457	0.560922	0.542529
100700216	XM_003451951.5	LOC100700216	gene18692	protein_coding	GO:0000287,GO:0004427,GO:0005737,GO:0006796	K01507	inorganic pyrophosphatase	NC_031978.2:16696321-16702375	+	0.761826	1.50246	2.18522	50.0177	88.2776	67.4114	29.4979	31.1577	14.8223
100693892	XM_003450597.5	vars	gene15758	protein_coding	GO:0004812,GO:0006418,GO:0000166,GO:0005524,GO:0004832,GO:0006438	K01873	valine--tRNA ligase	NC_031976.2:23848569-23864725	+	0.703476	2.06108	2.18347	8.33424	4.38506	3.90963	5.11798	1.05082	0.860687
100691227	XM_005447797.4//XM_005447798.4	LOC100691227	gene1257	protein_coding			zinc finger protein 395	NC_031965.2:38160900-38169229	-	3.22452	0.0489904	2.18125	111.522	12.6155	81.8933	11.9312	12.1943	18.0562
100699410	XM_003451614.5	uchl3	gene23539	protein_coding	GO:0004843,GO:0005622,GO:0006511	K05609	ubiquitin carboxyl-terminal hydrolase isozyme L3	NC_031987.2:22784309-22789060	-	1.42068	1.78971	2.17769	22.4326	32.2612	17.3478	8.37937	9.33093	3.83438
100702499	XM_003438036.5	LOC100702499	gene25787	protein_coding	GO:0005515,GO:0003676	K15618	B-cell CLL/lymphoma 6 member B protein	NC_031982.2:10408669-10414072	-	-0.121763	-0.686367	2.17751	4.54047	8.8665	7.00463	4.94032	14.2682	1.54842
100690665	XM_019364731.2	LOC100690665	gene15604	protein_coding	GO:0016021	K13349	mpv17-like protein	NC_031976.2:21906114-21910707	+	10.0662	9.1104	2.17688	1.07207	0.552719	0.670525	0.001	0.001	0.148289
100702262	XM_005467543.4//XM_005467544.4//XM_005467545.4//XM_013270957.3	ganab	gene1985	protein_coding	GO:0004553,GO:0005975	K05546	neutral alpha-glucosidase AB	NC_031966.2:21019767-21034117	+	1.57454	1.3582	2.1742	51.9048	48.5058	60.8597	17.427	18.9206	13.4844
100700167	XM_003440381.5	LOC100700167	gene10180	protein_coding	GO:0005525	K07939	ADP-ribosylation factor 5	NC_031972.2:55575209-55581432	+	1.74424	1.79329	2.16725	162.546	180.803	57.7594	48.5185	52.1642	12.8592
100696271	XM_003447294.3	LOC100696271	gene23258	protein_coding	GO:0009055,GO:0020037	K08738	cytochrome c-b	NC_031987.2:17095842-17097368	-	4.20763	1.87515	2.16689	65.2319	9.6659	32.6374	3.53052	2.63491	7.26802
109199510		LOC109199510	gene38029	pseudogene				NC_031967.2:85535793-85541417	-	0.507957	2.66232	-0.436858	3.78065	8.74653	1.33286	2.65862	1.38165	1.80423
100705681	XM_003445747.5	dhodh	gene569	protein_coding	GO:0004152,GO:0006207,GO:0016020,GO:0055114,GO:0005737,GO:0016627	K00254	dihydroorotate dehydrogenase (quinone), mitochondrial	NC_031965.2:17916399-17924580	-	0.0924416	0.906278	2.16598	28.7694	37.4451	8.79806	26.9838	19.9792	1.96048
100700300	XM_019353115.1	psma4	gene304	protein_coding	GO:0004298,GO:0005839,GO:0051603,GO:0019773,GO:0004175,GO:0006511	K02728	proteasome subunit alpha type-4	NC_031965.2:10704630-10708783	+	1.00677	1.48139	2.16516	25.2291	47.2358	44.2166	12.5555	16.9172	9.85841
100691305	XM_005461083.3	ern1	gene3516	protein_coding	GO:0004540,GO:0006397,GO:0004672,GO:0005524,GO:0006468	K08852	serine/threonine-protein kinase/endoribonuclease IRE1	NC_031969.2:18613564-18635409	-	-0.893628	-1.20461	2.16468	15.6066	26.0616	51.3659	28.9946	60.0654	11.4562
100690907	XM_003442614.5	bhlhe40	gene5831	protein_coding	GO:0046983,GO:0003677,GO:0006355	K03729	class E basic helix-loop-helix protein 40	NC_031970.2:31725957-31729384	-	5.51874	-0.113921	2.16259	73.0085	1.23337	51.6298	1.59246	1.33471	11.5318
100709978	XM_003447752.5	mthfd1	gene27452	protein_coding	GO:0004488,GO:0055114,GO:0004329,GO:0005524	K00288	C-1-tetrahydrofolate synthase, cytoplasmic	NC_031983.2:8616876-8631016	+	-0.322694	0.727402	2.16192	9.80631	22.728	92.3052	12.2644	13.7275	20.6264
100695604	XM_005459957.4	LOC100695604	gene9600	protein_coding		K00894	ethanolamine kinase 1	NC_031972.2:42965224-42992890	+	0.210101	0.436795	2.16174	9.09053	24.5412	51.8204	7.85855	18.1304	11.5812
100705873	XM_005455325.4//XM_005455326.3//XM_005455327.4//XM_019365093.2	dhdds	gene15929	protein_coding	GO:0016765	K11778	dehydrodolichyl diphosphate synthase complex subunit DHDDS	NC_031976.2:28000821-28010186	-	0.611219	1.89373	2.16048	7.98986	6.69719	7.1946	5.23051	1.80228	1.6093
100708770	XM_005449351.4	kdelc2	gene8137	protein_coding			KDEL motif-containing protein 2	NC_031972.2:5492212-5497547	+	-0.260076	3.15369	2.15806	0.54723	0.85912	1.50942	0.655331	0.0965383	0.338197
100709260	XM_005472636.4	LOC100709260	gene15579	protein_coding	GO:0000976,GO:0032922	K21599	circadian-associated transcriptional repressor	NC_031976.2:21487587-21493423	+	1.40101	-1.55563	2.15781	1.77093	1.51605	22.051	0.670588	4.4566	4.94156
100706113	XM_003444326.5//XM_025908942.1	LOC100706113	gene8845	protein_coding		K00323	NAD(P) transhydrogenase, mitochondrial	NC_031972.2:23555917-23593783	-	-0.169283	-0.134027	2.15495	4.3785	4.33713	6.51681	4.92362	4.75936	1.46329
109203795		LOC109203795	gene14464	pseudogene				NC_031975.2:29619300-29623195	+	2.18352	2.62098	-0.139699	22.3669	41.5803	9.50407	4.92382	6.75919	10.4704
109194163	XM_003455216.5	slc35a4	gene2186	protein_coding			probable UDP-sugar transporter protein SLC35A4	NC_031966.2:25273393-25274795	+	0.413338	0.734712	2.15385	3.07106	2.62508	2.09125	2.30601	1.57751	0.469928
109197660		LOC109197660	gene23600	lncRNA				NC_031987.2:24483018-24492392	-	-1.51654	1.09563	2.39644	0.212087	0.553949	3.98245	0.606791	0.259211	0.756398
100693713	XM_003451678.5//XM_005473254.4//XM_013275397.3//XM_013275398.3	mtx3	gene17135	protein_coding	GO:0001401	K17776	metaxin-3	NC_031977.2:17269383-17275346	-	1.07296	1.97616	2.15243	0.930522	0.922795	1.36271	0.442318	0.234543	0.306518
100690674	XM_003452669.4	LOC100690674	gene16986	protein_coding	GO:0097367,GO:1901135	K00820	glutamine--fructose-6-phosphate aminotransferase [isomerizing] 1	NC_031977.2:13559451-13574082	+	0.794953	1.22828	2.15155	35.3448	27.7115	23.6504	20.3714	11.828	5.32302
100692326	XM_005470763.4	LOC100692326	gene10081	protein_coding	GO:0006368,GO:0008023	K15183	RNA polymerase II elongation factor ELL	NC_031972.2:53308891-53333671	+	1.34817	-0.216341	2.14727	35.0728	32.632	69.2612	13.7762	37.9113	15.635
100698028	XM_003440960.5	rtraf	gene32038	protein_coding		K15433	RNA transcription, translation and transport factor protein	NC_031986.2:5836837-5840170	+	0.163223	1.51125	2.14551	9.9341	17.3883	15.995	8.87143	6.09994	3.6151
102081748	XM_005477954.4//XM_025901685.1	LOC102081748	gene29980	protein_coding			uncharacterized protein LOC102081748	NC_031984.2:31148462-31152682	-	2.62849	0.150482	2.14306	0.479509	0.380594	1.01656	0.0775429	0.342896	0.230148
100700845	XM_003451280.4	psmc4	gene16492	protein_coding	GO:0005524,GO:0036402	K03063	26S proteasome regulatory subunit 6B	NC_031976.2:39121880-39129405	+	0.82365	1.60499	2.14139	13.968	27.3231	19.1732	7.89207	8.98216	4.34583
112841740	XM_025901849.1	LOC112841740	gene29248	protein_coding			cytosolic sulfotransferase 1-like	NC_031984.2:14610221-14613948	+	1.14111	0.61646	2.13819	0.454673	4.33252	15.7474	0.206154	2.82597	3.57726
100707785	XM_003439998.5	tor3a	gene33741	protein_coding	GO:0005524	K23000	torsin-3A	NC_031986.2:43774277-43779190	-	0.264193	0.128089	2.13754	31.3424	9.59175	100.857	26.0977	8.77686	22.9215
100689989	XM_003439244.5//XM_005448983.4	myc	gene12495	protein_coding	GO:0003700,GO:0005634,GO:0006355,GO:0046983	K04377	myc proto-oncogene protein	NC_031974.2:15106926-15110614	-	-2.53216	-0.938532	2.13733	2.41647	4.86673	54.7062	13.9778	9.32746	12.4347
100534541	XM_003455828.5	pgam1	gene7356	protein_coding	GO:0004619,GO:0006096,GO:0016868	K01834	phosphoglycerate mutase 1	NC_031971.2:31391673-31394878	-	3.73537	2.61293	2.13357	102.656	51.9683	40.0388	7.70774	8.49511	9.12455
100706577	XM_005457771.4	srebf1	gene3465	protein_coding	GO:0006355,GO:0046983	K07197	sterol regulatory element-binding protein 1	NC_031969.2:18042330-18058473	-	-1.33003	0.494097	2.13266	1.76176	7.29398	43.9156	4.42919	5.17877	10.0144
100701193	XM_003448139.5	mmp9	gene29556	protein_coding	GO:0001503,GO:0004222,GO:0006508,GO:0030574,GO:0050900,GO:0008270,GO:0031012	K01403	matrix metalloproteinase-9	NC_031984.2:20984087-20988532	+	4.05307	0.45952	2.13074	17.9202	1.49022	2.84478	1.07956	1.08373	0.64958
100701204	XM_003451536.5	lman1	gene8618	protein_coding	GO:0016020,GO:0005537,GO:0006888	K10080	protein ERGIC-53	NC_031972.2:17975347-17987101	+	0.394028	1.31987	2.12745	66.9575	84.6264	64.2683	50.9548	33.8989	14.7086
100712538	XM_003443590.5//XM_005471743.4	tpk1	gene12808	protein_coding	GO:0009229,GO:0030975,GO:0004788,GO:0005524	K00949	thiamin pyrophosphokinase 1	NC_031974.2:22245029-22324852	+	0.403784	1.24359	2.12325	2.48117	6.32436	8.07453	1.87545	2.6709	1.85334
100694000	XM_003455381.5	LOC100694000	gene9580	protein_coding		K20072	LOW QUALITY PROTEIN: switch-associated protein 70	NC_031972.2:42680697-42713190	-	2.40004	0.24149	2.11927	2.59399	0.279857	0.526026	0.491455	0.236723	0.121072
100690115	XM_013272920.3//XM_013272921.3	letm1	gene27387	protein_coding		K17800	mitochondrial proton/calcium exchanger protein	NC_031983.2:7023979-7048379	+	-0.362251	0.311878	2.11915	1.25197	5.50544	4.15581	1.60932	4.43514	0.956597
100695716	XM_003438936.5//XM_025901830.1	aurkaip1	gene29090	protein_coding		K16830	aurora kinase A-interacting protein	NC_031984.2:11034473-11037289	+	0.753029	0.622759	2.11829	14.4235	22.376	25.8035	8.55828	14.5316	5.94307
100702454	XM_005452398.4//XM_013272269.3	nsl1	gene22025	protein_coding	GO:0000070,GO:0000776	K11545	kinetochore-associated protein NSL1 homolog	NC_031980.2:22529592-22534997	+	2.02827	1.65931	2.11407	2.13604	1.48507	2.63633	0.523649	0.47016	0.608978
100534514	NM_001279770.1	esr1	gene21549	protein_coding	GO:0003700,GO:0005634,GO:0006355,GO:0008270,GO:0043565,GO:0003677,GO:0005496,GO:0030284,GO:0043401	K08550	type I estrogen receptor	NC_031980.2:11612211-11623127	+	-3.82586	-1.75104	2.11346	1.82809	25.6787	37.1572	25.9236	86.435	8.58672
100712415	XM_003455030.5	LOC100712415	gene16543	protein_coding	GO:0005874,GO:0007017,GO:0003924,GO:0005200,GO:0005525	K07375	tubulin beta-1 chain	NC_031977.2:1387075-1389811	-	2.17047	1.77461	2.10882	120.942	73.348	117.928	26.8658	21.4377	27.34
100712527	XM_005474731.4	rtn4rl1	gene20360	protein_coding	GO:0005515	K16660	reticulon-4 receptor-like 1	NC_031979.2:27172233-27314904	+	-7.99654	-8.96043	2.10637	0.001	0.001	1.59447	0.255387	0.498149	0.370285
100699602	XM_003454579.5	ppil1	gene5161	protein_coding	GO:0000413,GO:0003755	K12733	peptidyl-prolyl cis-trans isomerase-like 1	NC_031970.2:19842955-19845501	-	0.772076	2.20049	2.1043	5.99193	4.14217	5.60796	3.50872	0.901189	1.30421
100709974	XM_003446094.5	LOC100709974	gene17443	protein_coding	GO:0046034,GO:1902600,GO:0015986,GO:0045261,GO:0046933,GO:0005524	K02132	ATP synthase subunit alpha, mitochondrial	NC_031977.2:24178749-24183082	+	0.466859	1.91129	2.10364	52.9599	218.025	297.094	38.3185	57.9631	69.1249
112842681		LOC112842681	gene24541	lncRNA				NC_031981.2:15877872-15880807	+	3.70705	2.53412	-0.9373	1.19929	0.812326	0.573788	0.0918316	0.140244	1.09877
100698415	XM_003450114.5	LOC100698415	gene3599	protein_coding	GO:0003676	K14325	RNA-binding protein with serine-rich domain 1	NC_031969.2:20500425-20506192	+	1.20038	2.36215	2.10164	2.05717	0.660427	0.950914	0.895201	0.128454	0.221557
100691284	XM_003451918.5//XM_019366917.2	got1	gene18771	protein_coding	GO:0009058,GO:0030170,GO:0006520,GO:0008483	K14454	aspartate aminotransferase, cytoplasmic	NC_031978.2:18172342-18183846	+	1.45731	0.49312	2.10137	65.4959	225.247	61.1586	23.8518	160.035	14.2522
100707026	XM_019359735.2//XM_019359736.2//XM_019359737.2	nsmce1	gene7264	protein_coding	GO:0006281,GO:0030915	K22817	non-structural maintenance of chromosomes element 1 homolog	NC_031971.2:29809950-29820023	+	0.663181	0.300307	2.10136	0.850431	0.919292	1.95404	0.537034	0.746538	0.455366
109201258		LOC109201258	gene37220	lncRNA				NC_031967.2:69301124-69302586	+	6.75498	2.52472	0.382244	0.108007	1.71259	0.420581	0.001	0.297603	0.322688
100702090	XM_003444476.5//XM_005451543.4//XM_005451544.4//XM_013270916.3//XM_013270917.3	slc4a4	gene17929	protein_coding	GO:0006820,GO:0016021,GO:0005452,GO:0016020,GO:0008509	K13575	electrogenic sodium bicarbonate cotransporter 1	NC_031977.2:35214343-35276191	+	0.153422	1.50187	2.10019	0.138683	1.67196	1.47853	0.124692	0.590361	0.344835
100703917	XM_019365062.2	LOC100703917	gene15202	protein_coding	GO:0004842,GO:0016567	K11975	LOW QUALITY PROTEIN: E3 ubiquitin-protein ligase RNF144B	NC_031976.2:15737439-15749147	-	-1.34318	-0.414079	2.09528	0.611265	1.32499	4.62377	1.55084	1.76548	1.08207
100709690	XM_003443496.5//XM_005471757.4	gpt	gene12791	protein_coding	GO:0009058,GO:0030170	K00814	alanine aminotransferase 1	NC_031974.2:21606534-21621220	+	0.0265921	0.699019	2.09423	27.1636	230.471	134.628	26.6675	141.968	31.529
100709085	XM_003451313.5	LOC100709085	gene33266	protein_coding	GO:0008121,GO:0009055	K00420	cytochrome b-c1 complex subunit 10	NC_031986.2:34222151-34226804	-	1.26797	1.13776	2.09217	1.72826	3.53472	13.3712	0.717648	1.60641	3.13591
100703756	XM_003456793.2//XM_013265083.1//XM_013265084.3//XM_013265085.1//XM_013265086.1	ccdc61	gene13617	protein_coding		K16755	coiled-coil domain-containing protein 61	NC_031975.2:10496286-10501819	-	1.44807	-0.990116	2.09115	1.27737	0.229589	0.983967	0.46817	0.456043	0.230931
100708999	XM_003453222.4	zmpste24	gene27739	protein_coding	GO:0008233,GO:0071586,GO:0004222,GO:0006508	K06013	CAAX prenyl protease 1 homolog	NC_031983.2:13758543-13763972	+	1.07316	1.30918	2.08873	22.5256	28.2077	20.3015	10.7059	11.3832	4.77264
100705384	XM_003438718.5//XM_019362784.2	pgp	gene11648	protein_coding		K19269	glycerol-3-phosphate phosphatase	NC_031973.2:21226959-21229057	-	0.295014	1.45144	2.08489	4.7762	7.96523	6.05706	3.89291	2.91253	1.42773
100694219	XM_005474106.4//XM_005474107.4//XM_025897299.1	LOC100694219	gene18852	protein_coding	GO:0005515	K22697	sphingomyelin synthase-related protein 1	NC_031978.2:19447898-19454886	+	0.791879	0.400819	2.08432	3.69197	1.66095	10.0587	2.13245	1.25805	2.37192
100703932	XM_005462792.4	LOC100703932	gene30039	protein_coding	GO:0005524	K01008	selenide, water dikinase 1	NC_031984.2:33202786-33208716	+	2.11383	1.35057	2.08322	36.4521	24.5731	35.0905	8.42164	9.63601	8.28093
106098718	XM_013275392.3	LOC106098718	gene17198	protein_coding	GO:0005515		polyubiquitin	NC_031977.2:18193800-18194787	+	0.0383025	-2.48416	2.07913	1.69924	2.70746	6.28617	1.65472	15.1485	1.48767
100691630	XM_003445611.5	gins4	gene16956	protein_coding	GO:0006261	K10735	DNA replication complex GINS protein SLD5	NC_031977.2:13067016-13071585	+	1.70368	1.95073	2.07905	8.09278	2.64644	1.87919	2.4845	0.684595	0.444747
100712074	XM_003439328.5//XM_005448883.4	LOC100712074	gene12601	protein_coding			Golgi reassembly-stacking protein 1	NC_031974.2:17901645-17907836	-	1.30401	1.25706	2.07745	8.88647	6.05292	6.29865	3.59902	2.53252	1.49236
100693286	XM_003454142.5	LOC100693286	gene17736	protein_coding		K11153	retinol dehydrogenase 14	NC_031977.2:30720585-30723365	+	0.245965	-0.225127	2.07606	1.78439	0.525538	2.90004	1.50469	0.614291	0.687778
100691897	XM_003445441.5	LOC100691897	gene28322	protein_coding	GO:0005200,GO:0005525,GO:0005874,GO:0007017,GO:0003924	K07375	tubulin beta-4B chain	NC_031983.2:24902661-24907625	-	0.158297	1.90237	2.07591	14.574	27.9306	32.4033	13.0595	7.47155	7.68561
100712420	XM_003456663.5//XM_005461425.4//XM_025897434.1	aprt	gene19226	protein_coding	GO:0003999,GO:0005737,GO:0006168,GO:0009116	K00759	adenine phosphoribosyltransferase	NC_031978.2:30663118-30670330	+	0.793476	1.95567	2.07271	30.1382	54.4744	55.236	17.3883	14.0436	13.1303
100534482	XM_003445329.3	LOC100534482	gene22957	protein_coding	GO:0016758	K00699	UDP-glucuronosyltransferase	NC_031987.2:9987486-9990612	-	-0.995222	0.867625	2.07264	23.2734	18.8633	180.232	46.3929	10.338	42.8455
100694200	XM_003438351.5//XM_013268449.3	LOC100694200	gene18308	protein_coding	GO:0016021,GO:0022857,GO:0055085	K08204	solute carrier family 22 member 7	NC_031978.2:5213428-5220995	+	-2.85701	-0.49805	2.07197	0.638616	6.72551	20.7302	4.62684	9.49846	4.93035
100701022	XM_005454514.4	LOC100701022	gene8488	protein_coding	GO:0016746	K13509	1-acyl-sn-glycerol-3-phosphate acyltransferase alpha	NC_031972.2:14437948-14452811	-	-0.145317	0.0451143	2.06824	0.630809	0.522169	6.46082	0.697658	0.506093	1.54058
100704407	XM_003441152.5	itga9	gene18921	protein_coding		K06585	integrin alpha-9	NC_031978.2:21712324-21760778	+	-1.674	-1.97407	2.06426	1.49189	1.84336	31.3318	4.76058	7.24211	7.49171
100710836	XM_003443087.5	mcm5	gene2946	protein_coding	GO:0003677,GO:0005524,GO:0006270	K02209	DNA replication licensing factor MCM5	NC_031969.2:8560215-8565089	-	2.26806	0.162123	2.06379	5.63127	0.579587	1.49813	1.1691	0.517982	0.358332
100701559	XM_003447973.5	psmb3	gene7682	protein_coding	GO:0019774,GO:0043161,GO:0004298,GO:0005839,GO:0051603	K02735	proteasome subunit beta type-3	NC_031971.2:38387052-38390917	+	0.520352	1.53979	2.06194	33.9662	76.9748	58.6348	23.6813	26.4744	14.0427
100702218	XM_003455158.5//XM_005459682.4//XM_019360683.2	LOC100702218	gene8393	protein_coding		K16574	mitotic-spindle organizing protein 2	NC_031972.2:12032909-12038711	+	0.831773	-0.130035	2.06056	0.977	0.643541	1.0927	0.548916	0.70424	0.261945
100689908	XM_003439842.4	LOC100689908	gene33639	protein_coding	GO:0005515,GO:0052689	K01059	lipoprotein lipase	NC_031986.2:41829522-41835124	-	-0.545275	1.47408	2.05994	0.628446	8.45843	1.98342	0.91709	3.04472	0.475677
100707511	XM_003439311.5	emc9	gene12327	protein_coding		K23569	ER membrane protein complex subunit 9	NC_031974.2:8863890-8866412	+	0.403789	2.28707	2.05951	10.0939	11.7779	8.46468	7.62968	2.41318	2.03065
100694284	XM_003457195.5	slirp	gene28548	protein_coding	GO:0003676		SRA stem-loop-interacting RNA-binding protein, mitochondrial	NC_031983.2:30171337-30173740	+	1.1257	1.96771	2.05775	4.23766	5.77976	6.99842	1.94203	1.47764	1.68095
100702579	XM_013265367.3	LOC100702579	gene24962	protein_coding	GO:0005520,GO:0005576	K23578	LOW QUALITY PROTEIN: insulin-like growth factor-binding protein 1	NC_031981.2:26786425-26789054	-	-0.592583	-0.535622	2.05719	33.1993	142.626	28.3921	50.0627	206.746	6.82214
100696352	XM_003444958.4	copg2	gene24386	protein_coding	GO:0005198,GO:0006886,GO:0016192,GO:0030126,GO:0030117	K17267	coatomer subunit gamma-2	NC_031981.2:11727178-11734889	+	0.713867	1.64521	2.05367	21.2005	19.9849	17.219	12.9256	6.38919	4.14754
100708730	XM_003452881.4	mitd1	gene23483	protein_coding			MIT domain-containing protein 1	NC_031987.2:21404698-21408006	-	0.0522854	0.856585	2.05118	0.832195	1.50843	1.39575	0.802575	0.833043	0.336777
100710978	XM_003457732.4//XM_005462581.4	hdac8	gene35330	protein_coding		K11405	histone deacetylase 8	NC_031967.2:33064192-33103949	-	-0.625251	-0.437224	2.05102	0.778785	0.912587	1.49332	1.20126	1.23564	0.360359
102080938	XM_005478747.3	LOC102080938	gene33313	protein_coding	GO:0005044,GO:0016020	K17300	galectin-3-binding protein B	NC_031986.2:35244961-35249217	-	3.69443	1.73897	2.05053	3.03479	0.977844	0.481161	0.23442	0.292945	0.11615
100694201	XM_003459452.5	ppp5c	gene20654	protein_coding	GO:0004721,GO:0006470,GO:0005515,GO:0016787	K04460	serine/threonine-protein phosphatase 5	NC_031979.2:33805761-33813238	+	0.190892	1.59056	2.04967	5.67108	6.06619	7.24388	4.96823	2.01423	1.74968
100690475	XM_019349928.2//XM_025901610.1	gss	gene29969	protein_coding	GO:0004363,GO:0005524,GO:0006750	K21456	glutathione synthetase	NC_031984.2:30832275-30841935	+	0.768937	0.517086	2.04788	3.37969	3.75668	4.93191	1.98337	2.6251	1.19273
100703222	XM_003437876.3//XM_005476381.2//XM_005476382.4	gpaa1	gene26172	protein_coding	GO:0016021,GO:0042765	K05289	glycosylphosphatidylinositol anchor attachment 1 protein	NC_031982.2:18036589-18041317	-	-0.11076	0.349679	2.04714	3.27558	3.3416	6.57165	3.53696	2.62235	1.5901
100693998	XM_025903722.1//XM_025903723.1//XM_025903724.1	fam124a	gene23677	protein_coding			protein FAM124A	NC_031987.2:26074953-26099701	-	-1.88835	-1.04723	2.04676	0.181337	0.575909	1.47219	0.671329	1.19015	0.356309
100702139	XM_003457459.5//XM_025900112.1	LOC100702139	gene25607	protein_coding	GO:0004197,GO:0006508,GO:0006915,GO:0005515,GO:0042981	K04398	caspase-8	NC_031982.2:7579262-7589952	-	-0.862336	0.269913	2.04169	1.59839	12.7943	6.095	2.90584	10.6112	1.48035
100698202	XM_003441378.5	glt8d1	gene5557	protein_coding	GO:0016757		glycosyltransferase 8 domain-containing protein 1	NC_031970.2:25824008-25828603	+	1.08659	0.397126	2.04097	3.12915	0.801225	3.21923	1.47343	0.608426	0.782276
100695810	XM_003441121.5	ick	gene18863	protein_coding	GO:0004672,GO:0005524,GO:0006468	K08828	LOW QUALITY PROTEIN: serine/threonine-protein kinase ICK	NC_031978.2:19541132-19555584	-	0.832976	2.49926	2.03837	0.969546	1.68556	3.67538	0.544274	0.29812	0.894729
100698853	XM_003446632.5//XM_019345646.2//XM_025899101.1	LOC100698853	gene22117	protein_coding	GO:0055114	K10808	ribonucleoside-diphosphate reductase subunit M2	NC_031980.2:25268589-25272317	+	2.57556	2.14126	2.03785	4.00253	1.17877	1.14348	0.67145	0.267206	0.278467
100695388		LOC100695388	gene24389	lncRNA				NC_031981.2:11819168-11830389	+	5.13814	1.8995	2.51842	0.0352155	0.626891	1.66398	0.001	0.168029	0.290421
100699822	XM_003443458.5	tram1	gene12727	protein_coding	GO:0006616,GO:0016021	K14010	translocating chain-associated membrane protein 1	NC_031974.2:19922485-19930257	-	1.38038	2.87499	2.03753	118.885	81.1528	50.6031	45.6657	11.0623	12.3259
109201257		LOC109201257	gene37219	lncRNA				NC_031967.2:69290713-69292156	+	-2.85739	2.39222	-0.625553	0.441654	9.72345	1.08231	3.20067	1.85221	1.66979
100691989	XM_003445196.4	pttg1	gene1844	protein_coding	GO:0005634,GO:0005737,GO:0051276	K06635	securin	NC_031966.2:18487249-18493690	+	3.2807	-0.331177	2.03322	5.78841	1.69823	6.42539	0.595622	2.13644	1.56978
102081712	XM_005476227.4	pask	gene26022	protein_coding	GO:0004672,GO:0005524,GO:0006468	K08801	PAS domain-containing serine/threonine-protein kinase	NC_031982.2:14341379-14350494	-	3.19045	-1.12312	2.03264	1.32316	0.0877572	0.625008	0.144941	0.19115	0.152757
100703052	XM_003440307.5	LOC100703052	gene10018	protein_coding	GO:0004867		kunitz-type U19-barytoxin-Tl1a	NC_031972.2:52034503-52038149	+	-1.83986	2.20463	2.02981	0.86269	6.45058	4.2348	3.08821	1.39939	1.03705
100690325	XM_003454375.5	fkbp14	gene15374	protein_coding	GO:0005509	K09577	peptidyl-prolyl cis-trans isomerase FKBP14	NC_031976.2:18441652-18443111	+	2.41157	3.48505	2.02877	9.03577	2.69663	3.61636	1.69828	0.240833	0.886242
100710127	XM_003442014.4	eftud2	gene3982	protein_coding	GO:0005525,GO:0003924	K12852	116 kDa U5 small nuclear ribonucleoprotein component	NC_031969.2:27318044-27332350	+	0.262813	1.21318	2.02493	4.60667	4.55842	4.15951	3.83948	1.96613	1.02206
100709962	XM_003443497.5	pdia4	gene12792	protein_coding	GO:0045454	K09582	protein disulfide-isomerase A4	NC_031974.2:21621496-21625289	-	1.17344	2.63013	2.02066	234.559	141.203	172.749	103.995	22.8085	42.5732
100703696	XM_003442159.5	LOC100703696	gene3940	protein_coding	GO:0004435,GO:0006629,GO:0007165,GO:0035556	K15370	inactive phospholipase C-like protein 2	NC_031969.2:26497861-26563620	+	-0.523416	-1.05246	2.01897	0.199607	0.119133	4.91763	0.286906	0.24709	1.21335
100710188	XM_003458589.5	LOC100710188	gene30270	protein_coding	GO:0005515	K05143	tumor necrosis factor receptor superfamily member 6B	NC_031985.2:2477792-2481333	-	-0.891589	4.9332	2.0179	2.17555	10.1168	0.472015	4.03612	0.331133	0.116549
100709688	XM_003443167.5	LOC100709688	gene2916	protein_coding	GO:0005743,GO:0015187,GO:1904983,GO:0022857	K15118	LOW QUALITY PROTEIN: mitochondrial glycine transporter A	NC_031969.2:8176058-8181243	+	0.00283026	-0.520804	2.01641	66.0251	194.296	113.634	65.8957	278.767	28.0871
100694563	XM_003437927.5	LOC100694563	gene26054	protein_coding	GO:0004722,GO:0006470,GO:0003824	K17506	protein phosphatase 1L	NC_031982.2:15330829-15340779	+	-1.46497	-1.13521	2.0132	2.98378	13.8715	10.7279	8.23694	30.4689	2.65754
100709019	XM_003458034.4	LOC100709019	gene13307	protein_coding	GO:0000276,GO:0015078,GO:0015986	K02140	ATP synthase subunit g, mitochondrial	NC_031975.2:1329144-1331848	-	0.230716	1.47979	2.011	39.2752	138.631	160.965	33.4708	49.7049	39.9355
100702070	XM_003440060.5	txnl1	gene9131	protein_coding	GO:0045454		thioredoxin-like protein 1	NC_031972.2:32923479-32931033	+	0.106106	1.64212	2.0082	9.63272	26.9482	13.0189	8.94969	8.6338	3.23627
109202849	XM_019361339.1	LOC109202849	gene9183	protein_coding			lysozyme C-like	NC_031972.2:34269769-34271915	+	3.60917	-3.32236	2.00618	15.09	1.35096	3.57119	1.23658	13.5136	0.888981
100695661	XM_003447463.4	copa	gene26548	protein_coding	GO:0005198,GO:0005515,GO:0006886,GO:0016192,GO:0030126,GO:0030117	K05236	coatomer subunit alpha	NC_031982.2:26265292-26277453	+	1.05743	1.36134	2.0031	32.6426	24.4607	23.7251	15.6843	9.52059	5.91855
100707162	XM_025897749.1	LOC100707162	gene18862	protein_coding	GO:0005515	K00799	glutathione S-transferase A2	NC_031978.2:19540726-19542254	-	2.92779	2.70227	2.00187	14.0731	35.595	58.7703	1.84943	5.4692	14.6735
100696066	XM_003440365.5	LOC100696066	gene10332	protein_coding	GO:0016616,GO:0055114,GO:0006464,GO:0015031,GO:0016491		ubiquitin-conjugating enzyme E2 variant 3	NC_031972.2:59359558-59363846	+	0.562488	0.712669	2.0018	1.48854	11.9681	1.22611	1.00794	7.30282	0.306145
100694938	XM_003444035.4	fam206a	gene31258	protein_coding			protein Simiate	NC_031985.2:23127180-23130412	-	1.26628	2.56111	1.99865	3.06912	2.06115	1.81625	1.27593	0.349252	0.454487
100709716	XM_003450000.4	tmem186	gene7292	protein_coding			transmembrane protein 186	NC_031971.2:30541171-30544243	-	1.159	-0.706388	1.99634	0.896819	0.856498	1.6757	0.401615	1.39756	0.41999
112848207		LOC112848207	gene2009	lncRNA				NC_031966.2:21274138-21278915	+	9.90339	0.648898	2.80711	0.957671	0.696193	1.66716	0.001	0.444009	0.238206
100691549	XM_003449014.5	ndufa7	gene22415	protein_coding	GO:0005743,GO:0008137,GO:0042773	K03951	NADH dehydrogenase [ubiquinone] 1 alpha subcomplex subunit 7	NC_031980.2:32926170-32928177	+	0.309957	1.71468	1.99571	5.84837	13.1636	24.191	4.71768	4.01056	6.06577
112847659		LOC112847659	gene10849	lncRNA				NC_031973.2:5001216-5002613	-	-3.16599	2.3417	-0.693422	0.044761	1.21338	0.0831209	0.401752	0.239373	0.134416
100699978	XM_003438202.5	LOC100699978	gene25904	protein_coding	GO:0005576,GO:0006955,GO:0008009		uncharacterized protein LOC100699978	NC_031982.2:12443072-12450139	+	1.0048	1.72145	1.99555	0.253081	2.11624	0.348136	0.12612	0.641738	0.0873027
112847676	XM_025909736.1	LOC112847676	gene11265	protein_coding			short neurotoxin 3-like	NC_031973.2:13818891-13819720	+	2.11524	1.89688	1.99533	149.28	65.2522	0.927439	34.4549	17.5217	0.232612
109198181		LOC109198181	gene41778	lncRNA				NW_020328792.1:3593-7038	-	6.90409	0.084284	10.2132	0.119767	0.708684	1.1871	0.001	0.668468	0.001
100711544	XM_003440514.5//XM_005470947.3//XM_005470948.4//XM_005470949.3	LOC100711544	gene10266	protein_coding	GO:0005509		guanylyl cyclase inhibitory protein	NC_031972.2:57368286-57374230	+	0.0609969	1.43784	1.99324	1.15608	3.00311	0.890758	1.10822	1.10851	0.223735
112846919		LOC112846919	gene5191	lncRNA				NC_031970.2:20292883-20293242	-	-2.6639	2.33564	-1.98776	2.38062	35.4169	3.40972	15.087	7.01637	13.5237
100699509	XM_003454902.5	eaf2	gene23680	protein_coding	GO:0006355,GO:0032783	K15186	ELL-associated factor 2	NC_031987.2:26182892-26187843	+	-0.0864644	1.23767	1.99259	11.3171	11.8916	10.2769	12.0161	5.04272	2.58246
100702648	XM_003451204.5	egln3	gene27300	protein_coding	GO:0016491,GO:0055114	K09592	LOW QUALITY PROTEIN: egl nine homolog 3	NC_031983.2:4426645-4437569	+	5.28572	0.483044	1.99039	183.201	24.4379	84.362	4.69643	17.4845	21.2315
109200197		LOC109200197	gene39866	pseudogene				NW_020327502.1:24682-28646	+	7.77585	2.33134	0	0.219161	1.01369	0.001	0.001	0.201419	0.001
100690935	XM_003450586.3	LOC100690935	gene15727	protein_coding	GO:0004807,GO:0006096	K01803	triosephosphate isomerase B	NC_031976.2:23382096-23386739	-	4.57048	0.590188	1.98487	245.258	40.1631	4.12965	10.3222	26.6786	1.0433
100710934	XM_005452624.3//XM_005452625.4//XM_005452626.4//XM_019364019.2	LOC100710934	gene14110	protein_coding	GO:0008083,GO:0005576	K22413	fibroblast growth factor 13	NC_031975.2:18983192-19001723	-	5.79366	1.93628	1.98094	31.8456	0.421541	0.0829578	0.574097	0.110144	0.0210152
100692569	XM_025908430.1//XM_025908431.1	LOC100692569	gene7790	protein_coding	GO:0046872		trichohyalin	NC_031971.2:41327888-41330396	+	-1.39153	0.049417	1.98091	0.719648	4.8932	8.06392	1.88804	4.72843	2.04284
100708428	XM_019361053.2	LOC100708428	gene8681	protein_coding		K09490	endoplasmic reticulum chaperone BiP	NC_031972.2:20384266-20387778	-	1.41459	3.52128	1.9801	188.233	77.2974	83.4557	70.6095	6.73214	21.1537
100710312	XM_003445179.5//XM_005470360.4	coq4	gene8696	protein_coding	GO:0005743,GO:0006744	K18586	ubiquinone biosynthesis protein COQ4 homolog, mitochondrial	NC_031972.2:20618215-20626096	+	0.343552	1.04243	1.97969	4.60294	9.64016	5.6899	3.62757	4.68038	1.44264
100702233	XM_005464534.4//XM_005464536.4//XM_019348304.2	LOC100702233	gene25476	protein_coding	GO:0008289,GO:0016790	K12417	acyl-coenzyme A thioesterase 11	NC_031982.2:4447803-4461367	-	0.469478	0.568391	1.97842	10.0985	8.77661	17.2523	7.2934	5.91867	4.37809
100699313	XM_005455577.3//XM_005455578.3//XM_013274660.3	LOC100699313	gene24257	protein_coding	GO:0003924,GO:0005525,GO:0000266,GO:0016559	K17065	dynamin-1-like protein	NC_031981.2:6780675-6792844	+	0.566259	0.577295	1.97611	1.6262	0.813453	1.3388	1.09828	0.545192	0.340289
100708735	XM_005458610.4//XM_005458612.4//XM_005458613.4//XM_025904650.1	LOC100708735	gene35230	protein_coding	GO:0035556,GO:0004143,GO:0007205,GO:0007165,GO:0016301	K00901	diacylglycerol kinase delta	NC_031967.2:30560677-30650962	-	4.23916	0.977388	1.97461	3.71614	0.230426	0.954973	0.196778	0.117033	0.242982
100710524	XM_019348305.2	plaa	gene34320	protein_coding	GO:0043130,GO:0043161,GO:0005515	K14018	phospholipase A-2-activating protein	NC_031967.2:11160855-11166281	+	0.757345	1.09645	1.97409	4.28896	4.85549	4.06797	2.53728	2.27074	1.03542
100711738	XM_003444099.4	psmg2	gene31087	protein_coding		K11876	proteasome assembly chaperone 2	NC_031985.2:19895512-19898416	+	0.42627	1.54981	1.97341	3.63397	5.50239	4.8311	2.70434	1.87937	1.23024
112843902		LOC112843902	gene32860	lncRNA				NC_031986.2:23845744-23850520	+	0.148561	2.30107	-1.69155	0.584885	2.0776	0.339539	0.527654	0.421571	1.09672
100692481	XM_003455702.5//XM_003455703.5	LOC100692481	gene25242	protein_coding	GO:0005739	K18179	cytochrome c oxidase assembly factor 6 homolog	NC_031981.2:34838236-34841147	-	0.199849	0.799464	1.97217	2.98844	2.98065	4.353	2.60186	1.71257	1.10945
100709409	XM_003441505.5//XM_005469407.4//XM_005469408.4//XM_019358991.2//XM_025907351.1	LOC100709409	gene5472	protein_coding	GO:0016020,GO:0030001,GO:0046873	K21398	natural resistance-associated macrophage protein 2	NC_031970.2:24715244-24730828	+	1.09789	0.666125	1.97158	89.7322	173.806	149.463	41.9229	109.532	38.1091
100691410	XM_003456017.5	psmc6	gene22262	protein_coding	GO:0005524	K03064	26S proteasome regulatory subunit 10B	NC_031980.2:28561418-28569812	+	0.410408	1.45352	1.97003	10.9934	19.5322	16.5596	8.27155	7.13178	4.2268
100705655	XM_003439217.4//XM_019363102.2//XM_025910552.1	uba5	gene12577	protein_coding	GO:0008641	K12164	ubiquitin-like modifier-activating enzyme 5	NC_031974.2:17193728-17198343	-	0.473323	1.36065	1.96904	26.5005	57.5341	18.4837	19.0884	22.4041	4.72116
100697707	XM_003451860.5	igsf8	gene4601	protein_coding		K06730	immunoglobulin superfamily member 8	NC_031970.2:5810121-5826654	+	0.179013	-0.815768	1.96885	2.47556	1.274	4.32176	2.18668	2.24254	1.10402
112844763		LOC112844763	gene39551	lncRNA				NW_020327384.1:210-1341	+	-0.196948	-0.69946	4.37317	1.04997	0.715501	4.70004	1.20355	1.1619	0.226801
100700767	XM_025897340.1	ncapd3	gene19270	protein_coding	GO:0007076	K11491	condensin-2 complex subunit D3	NC_031978.2:31836794-31871733	-	3.27736	0.386741	1.96703	2.45286	0.376207	1.2507	0.252981	0.287744	0.319902
100708439	XM_003448583.5	LOC100708439	gene16730	protein_coding		K12398	AP-3 complex subunit mu-2	NC_031977.2:7368655-7375872	-	0.570035	2.01733	1.96292	2.80368	1.83331	1.6656	1.88856	0.452856	0.42724
100710977	XM_003457408.5	LOC100710977	gene25545	protein_coding	GO:0000502,GO:0004298,GO:0043161,GO:0005839,GO:0051603	K02737	proteasome subunit beta type-5	NC_031982.2:6908684-6916305	-	0.386372	1.82546	1.9623	29.0127	63.3832	45.9043	22.1962	17.8837	11.7799
109202611	XM_019360406.2//XM_019360407.2//XM_019360408.2//XM_025908363.1	LOC109202611	gene6213	protein_coding			uncharacterized protein LOC109202611	NC_031971.2:5426521-5433567	-	3.41141	1.86882	1.96094	2.41194	0.197237	0.364809	0.226688	0.0540029	0.0937051
102078373	XM_005468297.4//XM_005468298.4//XM_005468299.4	LOC102078373	gene3234	protein_coding			uncharacterized protein LOC102078373	NC_031969.2:13853646-13862935	-	-2.35983	-0.0951451	1.95529	0.210993	1.14239	6.45919	1.08305	1.22027	1.66563
100700310	XM_003453748.5	tk1	gene7450	protein_coding	GO:0004797,GO:0005524	K00857	thymidine kinase, cytosolic	NC_031971.2:32789170-32794533	-	3.73403	1.762	1.94949	10.0662	2.33807	5.05527	0.756504	0.689356	1.30885
100695458		LOC100695458	gene30777	lncRNA				NC_031985.2:13073109-13078915	+	1.88623	2.27081	1.8093	16.3001	27.4096	12.0276	4.4094	5.67962	3.43183
100699830	XM_003445472.5	rdh12	gene28212	protein_coding		K11153	retinol dehydrogenase 12	NC_031983.2:21983068-21990246	+	-1.76675	2.24994	1.94931	8.40824	19.8388	45.421	28.6122	4.17077	11.7613
100709629	XM_003453782.5	as3mt	gene7474	protein_coding		K07755	arsenite methyltransferase	NC_031971.2:33160620-33166833	+	0.104596	0.663408	1.94891	20.7923	77.5517	81.1291	19.3382	48.965	21.0134
100711516	XM_003457410.5	LOC100711516	gene25549	protein_coding	GO:0005515	K12158	NEDD8	NC_031982.2:6949581-6951263	-	0.575034	0.908797	1.94865	26.5434	37.5937	41.091	17.8178	20.0235	10.645
100703468	XM_005475393.4	lonrf2	gene23702	protein_coding			LON peptidase N-terminal domain and RING finger protein 2	NC_031987.2:26885613-26899285	+	1.61261	0.94619	1.94636	7.71175	7.99838	19.3347	2.52179	4.15117	5.01679
100701618	XM_003440809.5	LOC100701618	gene21176	protein_coding	GO:0003677		uncharacterized protein LOC100701618	NC_031980.2:3333892-3337824	-	1.00601	2.13038	1.94563	39.429	25.0626	20.6766	19.6325	5.72424	5.36768
100705861	XM_003447660.5	LOC100705861	gene4863	protein_coding			uncharacterized protein LOC100705861	NC_031970.2:12640708-12642525	-	1.76432	-0.855561	1.94422	113.838	25.8306	122.015	33.5099	46.7395	31.7062
100692674	XM_003438757.5//XM_005448204.4	LOC100692674	gene11558	protein_coding	GO:0005739	K02267	cytochrome c oxidase subunit 6B1	NC_031973.2:19611651-19613582	+	1.1441	1.60664	1.942	56.4548	108.007	127.179	25.5442	35.4655	33.0991
100696070	XM_003441453.5//XM_005469535.4	LOC100696070	gene5344	protein_coding	GO:0004672,GO:0005524,GO:0006468	K04444	MAP kinase-activated protein kinase 2	NC_031970.2:22827000-22832083	+	2.21718	0.781392	1.94158	4.15041	2.06277	3.36653	0.892593	1.20013	0.87641
100711669	XM_003449923.5	LOC100711669	gene21468	protein_coding		K04716	sphingosine-1-phosphate phosphatase 1	NC_031980.2:9468849-9477036	-	1.19259	0.307394	1.94084	7.19991	8.99724	15.961	3.15009	7.27067	4.15727
100699047	XM_003452290.5//XM_019359957.2	primpol	gene6778	protein_coding		K22761	DNA-directed primase/polymerase protein	NC_031971.2:19123000-19128461	+	7.2526	2.12589	1.93803	8.91875	0.189298	0.375424	0.0584863	0.0433701	0.0979754
100705355	XM_003454183.4	coq5	gene17732	protein_coding	GO:0008168	K06127	2-methoxy-6-polyprenyl-1,4-benzoquinol methylase, mitochondrial	NC_031977.2:30597697-30603644	-	0.658113	-0.378723	1.93555	2.01568	1.40351	2.31549	1.27735	1.82483	0.605318
100696682	XM_003459535.5	LOC100696682	gene14548	protein_coding	GO:0000786,GO:0003677	K11252	histone H2B 1/2	NC_031975.2:32026172-32027015	+	-1.36499	0.669161	1.93142	1.57365	4.25821	1.15313	4.05332	2.67787	0.302317
109195420	XM_019347440.2	LOC109195420	gene25659	protein_coding			transferrin receptor protein 1	NC_031982.2:8627579-8633255	-	-0.244344	0.983336	1.93001	6.05222	38.1502	14.5108	7.16918	19.2967	3.80803
100697147	XM_003444961.5//XM_005451647.4//XM_013271220.3//XM_025899774.1	LOC100697147	gene24380	protein_coding	GO:0005739,GO:0061617	K17563	MICOS complex subunit MIC19	NC_031981.2:11398064-11473565	-	0.552787	1.58958	1.92702	5.64022	4.5323	3.6286	3.84495	1.50594	0.95422
100711112	XM_003446260.5	LOC100711112	gene21770	protein_coding	GO:0000776,GO:0007051,GO:0007059,GO:0051988		uncharacterized protein LOC100711112	NC_031980.2:16691031-16694118	-	4.65455	9.05087	1.92495	6.06016	0.530374	3.26905	0.240617	0.001	0.860904
106098061		LOC106098061	gene27857	lncRNA				NC_031983.2:16495010-16497101	+	3.633	2.24276	1.30848	16.3091	3.0565	1.19166	1.31458	0.645781	0.481127
112842867	XM_025900357.1	LOC112842867	gene26756	protein_coding			E3 ubiquitin/ISG15 ligase TRIM25-like	NC_031982.2:30975049-30975871	+	0.47427	1.3649	1.91791	2.62759	2.64674	0.43855	1.89142	1.02763	0.116057
100707613	XM_005451372.3	LOC100707613	gene8909	protein_coding		K23620	protein AMBP	NC_031972.2:25266341-25273475	-	0.964069	0.993803	1.91389	10.2387	15.5734	20.0704	5.24845	7.82022	5.32622
100705793	XM_003454926.5	ndufab1	gene3172	protein_coding	GO:0006633	K03955	acyl carrier protein, mitochondrial	NC_031969.2:12091051-12094309	+	0.0557939	1.99598	1.91353	18.2944	65.2259	96.3527	17.6004	16.352	25.576
100691820	XM_003450503.5	rpa2	gene15872	protein_coding		K10739	replication protein A 32 kDa subunit	NC_031976.2:26296849-26303380	-	2.8041	2.43698	1.91202	22.6723	5.26217	5.06419	3.24621	0.971761	1.34566
100703035	XM_003458564.5	fam207a	gene31946	protein_coding	GO:0000462,GO:0005730,GO:0030686,GO:0030688		protein FAM207A	NC_031986.2:2876869-2892989	-	0.137576	0.498069	1.91089	4.27586	7.90173	5.18533	3.88695	5.59485	1.37893
100700271	XM_003442885.5//XM_025900727.1	LOC100700271	gene28058	protein_coding	GO:0003723,GO:0003746,GO:0006452,GO:0043022,GO:0045901,GO:0045905	K03263	eukaryotic translation initiation factor 5A-1	NC_031983.2:19723875-19731069	-	0.147919	0.511775	1.90977	11.7847	7.04853	11.4375	10.6363	4.94355	3.04391
100708662	XM_005459888.3	psmd1	gene22495	protein_coding	GO:0030234	K03032	26S proteasome non-ATPase regulatory subunit 1	NC_031980.2:35553185-35591556	-	0.400829	1.23417	1.90712	13.4246	21.9401	18.6882	10.1681	9.32642	4.98272
102076767	XM_013272272.3//XM_013272275.3//XM_019345560.2	LOC102076767	gene22133	protein_coding	GO:0005515		NLR family CARD domain-containing protein 3	NC_031980.2:25395725-25407954	+	-1.83041	-0.47641	1.90656	0.0098688	0.0383707	2.00786	0.0350973	0.0533843	0.535552
100694115	XM_003458920.4//XM_005464173.3	LOC100694115	gene33892	protein_coding	GO:0000786,GO:0003677	K11251	histone H2A.Z	NC_031967.2:1587375-1589138	-	1.65567	2.18825	1.90256	45.0943	74.0538	82.8684	14.3125	16.2487	22.1646
100710720	XM_003459352.5	ncf4	gene6359	protein_coding	GO:0006909,GO:0016176,GO:0043020,GO:0045730,GO:0005515,GO:0035091	K08012	neutrophil cytosol factor 4	NC_031971.2:9382321-9418085	-	4.16251	2.16363	1.90224	3.51366	1.62909	6.24057	0.196209	0.363603	1.66952
100703868	XM_005449597.4//XM_005449599.4	lpin1	gene21333	protein_coding	GO:0006357,GO:0008195,GO:0009062,GO:0019432	K15728	phosphatidate phosphatase LPIN1	NC_031980.2:7356830-7371391	+	-0.901774	0.406125	1.89874	1.09892	2.04396	9.04418	2.05318	1.54247	2.42545
100698679	XM_005453736.4	LOC100698679	gene10847	protein_coding	GO:0005524,GO:0016887,GO:0016021,GO:0042626,GO:0055085	K05654	antigen peptide transporter 2	NC_031973.2:4986936-4999581	+	0.639793	0.963254	1.89686	1.23208	0.803369	1.63964	0.790755	0.412047	0.440287
100703789	XM_019367368.2	LOC100703789	gene19915	protein_coding			von Willebrand factor A domain-containing protein 5A	NC_031979.2:16958903-16977805	+	3.13956	3.23381	1.89503	2.15506	2.84949	1.93914	0.244545	0.302895	0.521371
100699648	XM_003443209.5//XM_005468396.4//XM_019358186.2	pmm1	gene2997	protein_coding	GO:0004615,GO:0005737,GO:0009298	K17497	phosphomannomutase 1	NC_031969.2:9502611-9515814	-	0.312412	0.0206506	1.89409	18.4725	13.5942	28.3353	14.8758	13.401	7.62344
100708682	XM_019351812.2	LOC100708682	gene33682	protein_coding			L-selectin	NC_031986.2:42827477-42830091	+	4.28977	-0.472281	1.89277	3.90374	0.108164	0.301852	0.199587	0.150056	0.0812858
100702359	XM_003446148.5	LOC100702359	gene17414	protein_coding	GO:0003700,GO:0030968,GO:0035497,GO:0045944,GO:0006355	K09048	cyclic AMP-responsive element-binding protein 3-like protein 3	NC_031977.2:23361293-23367021	+	1.29546	0.203439	1.89267	17.8563	28.3024	20.1594	7.27476	24.58	5.42908
100705853	XM_019366130.2	LOC100705853	gene17444	protein_coding	GO:0005886,GO:0006629,GO:0008195	K01080	phospholipid phosphatase 1	NC_031977.2:24188116-24195395	-	0.753012	3.31683	1.88862	6.71563	29.926	15.9977	3.98481	3.0032	4.32043
100710143	XM_003446757.5//XM_019364007.2	dlat	gene13793	protein_coding	GO:0016746	K00627	dihydrolipoyllysine-residue acetyltransferase component of pyruvate dehydrogenase complex, mitochondrial	NC_031975.2:13570355-13578582	-	0.11099	0.897947	1.88787	7.06411	6.92871	21.6176	6.54103	3.71829	5.84118
100700993	XM_013270136.3	xpnpep3	gene2989	protein_coding	GO:0004177,GO:0030145	K01262	xaa-Pro aminopeptidase 3	NC_031969.2:9373347-9385042	+	1.63936	1.9277	1.88691	12.743	8.79509	5.86582	4.09048	2.31177	1.58603
112842443		LOC112842443	gene1814	lncRNA				NC_031966.2:16918098-16918799	+	1.48641	1.60925	3.08727	0.482643	0.753663	1.19628	0.172255	0.247027	0.140758
100691366	XM_003447194.5	LOC100691366	gene30759	protein_coding	GO:0005741,GO:0008320,GO:0030150,GO:0055085	K11518	mitochondrial import receptor subunit TOM40 homolog	NC_031985.2:12882878-12890800	+	0.744413	1.07072	1.88655	5.44351	2.30167	2.90968	3.24929	1.09578	0.78693
100702506	XM_019357048.2	LOC100702506	gene36768	protein_coding			interferon-induced protein with tetratricopeptide repeats 5	NC_031967.2:59680409-59685902	+	0.97226	-0.583095	1.88419	0.579627	0.913121	1.27991	0.29544	1.36791	0.346723
100701980	XM_003439798.4	LOC100701980	gene33740	protein_coding	GO:0005509,GO:0005783,GO:0006457,GO:0051082	K08057	calreticulin	NC_031986.2:43768380-43772685	-	0.156643	3.11866	1.88416	27.9727	12.8014	27.7629	25.0946	1.47383	7.52101
100695191	XM_003438934.5	atp9a	gene28915	protein_coding	GO:0005768,GO:0005802,GO:0016021,GO:0000287,GO:0004012,GO:0005524,GO:0015914	K01530	probable phospholipid-transporting ATPase IIA	NC_031984.2:7470013-7506428	-	-0.139951	-0.894095	1.88376	1.50352	1.33925	5.49182	1.65668	2.48892	1.48815
100699050	XM_003453268.5	itgb1bp1	gene27695	protein_coding		K20058	integrin beta-1-binding protein 1	NC_031983.2:12593754-12597729	+	0.0909416	1.12223	1.88312	2.25306	3.36243	3.96323	2.11542	1.54464	1.07442
100703270	XM_003448147.5//XM_005478123.4//XM_025901993.1	asb8	gene29532	protein_coding		K10330	ankyrin repeat and SOCS box protein 8	NC_031984.2:20644609-20649616	-	-1.45176	-1.22878	1.88208	2.67452	22.2018	11.9828	7.31591	52.0339	3.25085
112841625	XM_013273908.3//XM_025906163.1	LOC112841625	gene34638	protein_coding			diamine acetyltransferase 2-like	NC_031967.2:20054121-20062402	-	-2.28869	2.13357	1.88167	0.171458	2.0569	4.40731	0.837766	0.468754	1.19601
100699344		LOC100699344	gene1017	pseudogene				NC_031965.2:29761671-29767020	+	1.31667	2.18385	1.55944	3.46848	2.37647	3.79233	1.39246	0.52303	1.28667
100534535	XM_003454508.4	hk1	gene818	protein_coding	GO:0001678,GO:0004396,GO:0005524,GO:0005536,GO:0005975,GO:0016773	K00844	hexokinase-1	NC_031965.2:25197942-25216066	+	4.28719	0.743318	1.88151	19.8393	2.46066	16.0274	1.01614	1.46991	4.34982
100694719	XM_003456192.5	psma3	gene27237	protein_coding	GO:0005839,GO:0004175,GO:0006511,GO:0019773,GO:0004298,GO:0051603	K02727	proteasome subunit alpha type-3	NC_031983.2:2558670-2567177	+	0.757514	1.75831	1.88003	40.3285	99.7443	79.0603	23.8549	29.4838	21.479
100694407	XM_013270616.3//XM_013270617.3//XM_013270619.3//XM_025908472.1	LOC100694407	gene9890	protein_coding	GO:0005515,GO:0003774,GO:0005524,GO:0016459	K10357	unconventional myosin-Va	NC_031972.2:50149384-50168649	+	1.91581	-0.938047	1.87998	1.3825	0.15264	0.742238	0.366395	0.292448	0.201657
100697942	XM_005451296.4	epx	gene8818	protein_coding	GO:0004601,GO:0006952	K10788	eosinophil peroxidase	NC_031972.2:22915045-22921229	+	1.69756	0.00355166	1.8798	14.7166	0.380267	5.13081	4.53724	0.379332	1.39415
100694096	XM_005459805.2	tars	gene17608	protein_coding	GO:0004812,GO:0005524,GO:0043039,GO:0004829,GO:0005737,GO:0006435,GO:0000166,GO:0006418	K01868	threonine--tRNA ligase, cytoplasmic	NC_031977.2:27375128-27390549	+	0.0147366	1.6644	1.87953	11.6899	12.0287	7.7923	11.5711	3.79476	2.11773
100697228	XM_003440712.5	mcm3	gene21092	protein_coding	GO:0003677,GO:0005524,GO:0006270	K02541	DNA replication licensing factor MCM3	NC_031980.2:540426-547149	+	1.74793	1.8561	1.87876	5.98658	1.47762	1.62743	1.78238	0.408152	0.442526
100697983	XM_019358081.2	nudt9	gene3243	protein_coding	GO:0016787,GO:0005739,GO:0047631	K13988	ADP-ribose pyrophosphatase, mitochondrial	NC_031969.2:13995041-14000502	-	0.633708	0.150263	1.87772	3.47615	2.0443	3.07498	2.24044	1.84209	0.836746
100708131	XM_025904382.1//XM_025904383.1//XM_025904384.1//XM_025904385.1	LOC100708131	gene39520	protein_coding	GO:0004672,GO:0006468,GO:0009190,GO:0016849,GO:0035556		retinal guanylyl cyclase 2	NW_020327363.1:186458-200896	+	2.84331	2.4584	1.87718	1.21741	1.07182	0.891414	0.169635	0.195016	0.242657
100705716	XM_003456151.4//XM_025910773.1	LOC100705716	gene13479	protein_coding	GO:0019904	K16198	14-3-3 protein gamma-1	NC_031975.2:6914414-6925454	+	-0.336226	1.66687	1.87702	2.8383	5.13276	4.60305	3.58321	1.61649	1.25316
100702117	XM_003451959.5	zcchc24	gene18685	protein_coding			zinc finger CCHC domain-containing protein 24	NC_031978.2:16484985-16523108	+	1.25423	-0.109932	1.87488	4.46142	7.51856	12.2063	1.87031	8.11386	3.32805
100707800	XM_003443489.4//XM_013270344.3	ndufb4	gene12782	protein_coding	GO:0005739,GO:0008137	K03960	NADH dehydrogenase [ubiquinone] 1 beta subcomplex subunit 4	NC_031974.2:21388709-21391299	-	0.694365	1.70901	1.87397	29.5187	71.2967	154.367	18.242	21.8075	42.1147
100699882	XM_003437783.5//XM_025899964.1	LOC100699882	gene25824	protein_coding	GO:0051015	K05768	gelsolin	NC_031982.2:10840515-10854610	+	1.50634	0.778824	1.87365	3.79946	3.43359	10.021	1.33742	2.00124	2.73455
100701510	XM_005476019.4	selenof	gene25806	protein_coding			selenoprotein F	NC_031982.2:10605730-10612772	-	0.756942	1.6641	1.87363	73.0664	92.1437	85.9424	43.237	29.0752	23.4525
100706845	XM_003452061.5	orc5	gene24500	protein_coding	GO:0000808,GO:0005634,GO:0006260	K02607	origin recognition complex subunit 5	NC_031981.2:14388176-14399531	-	1.5574	2.73562	1.87166	3.31177	1.51259	0.621327	1.12522	0.2271	0.169783
100705802	XM_003457313.5//XM_005462063.4	ssr1	gene12146	protein_coding	GO:0005789	K13249	translocon-associated protein subunit alpha	NC_031974.2:4959890-4968599	+	0.43285	1.52534	1.87125	52.6479	76.3829	51.2065	39.0014	26.5352	13.9966
100698170	XM_003455143.5//XM_003455144.5//XM_025909000.1//XM_025909001.1	cdk2ap1	gene8370	protein_coding			cyclin-dependent kinase 2-associated protein 1	NC_031972.2:11493305-11498756	+	4.31414	1.84359	1.86952	1.72113	1.59294	0.285378	0.0865225	0.443837	0.078098
100707335	XM_019362608.2//XM_019362609.2	LOC100707335	gene11341	protein_coding	GO:0007160	K18273	alpha-tectorin	NC_031973.2:15950839-16000449	-	4.00513	0.213801	1.86725	9.65222	2.69999	0.270232	0.601124	2.3281	0.0740691
100689938	XM_003448352.5	gmppb	gene4980	protein_coding	GO:0009058,GO:0016779	K00966	mannose-1-phosphate guanyltransferase beta	NC_031970.2:16053505-16062323	+	0.0477402	1.8867	1.86564	11.2813	21.6494	6.4433	10.9141	5.85455	1.76805
100705676	XM_013271126.3//XM_013271127.3//XM_013271128.3//XM_013271129.3	LOC100705676	gene29795	protein_coding	GO:0005524	K10876	helicase ARIP4	NC_031984.2:25794928-25869447	-	-1.56947	-0.765076	1.86462	1.06104	8.10505	8.37841	3.14912	13.7742	2.30068
100710953	XM_003451825.5//XM_005456383.4	mars	gene4606	protein_coding	GO:0000166,GO:0004812,GO:0005524,GO:0006418,GO:0004825	K01874	methionine--tRNA ligase, cytoplasmic	NC_031970.2:5940767-5959047	-	0.316075	1.6144	1.86346	8.16361	9.39789	4.18231	6.55744	3.06936	1.14937
100701243	XM_003438290.5	ubac2	gene18557	protein_coding			ubiquitin-associated domain-containing protein 2	NC_031978.2:13383118-13391131	-	0.566159	0.747092	1.8623	6.61538	7.36196	6.23818	4.46811	4.38628	1.71573
100704347	XM_003448066.5	snrpf	gene24576	protein_coding	GO:0000398,GO:0005732	K11098	small nuclear ribonucleoprotein F	NC_031981.2:17184133-17187200	-	1.01048	1.14048	1.86111	25.8213	29.6736	20.4142	12.8172	13.4602	5.61931
100707118	XM_005458672.4	LOC100707118	gene6251	protein_coding	GO:0005515,GO:0003676		hsp70-Hsp90 organizing protein 2	NC_031971.2:6256411-6283320	+	1.46773	4.13676	1.85951	1.78474	2.85924	0.86059	0.645273	0.162541	0.237152
100691469	XM_005455474.4//XM_005455477.4//XM_025911764.1//XM_025911765.1	usp5	gene15734	protein_coding	GO:0008270,GO:0016579,GO:0036459	K11836	ubiquitin carboxyl-terminal hydrolase 5	NC_031976.2:23496552-23510209	+	0.568263	0.630746	1.85654	25.2949	55.6272	19.2561	17.0596	35.9264	5.31734
100692961	XM_003441276.5	wdr77	gene5308	protein_coding	GO:0005515	K13221	methylosome protein 50	NC_031970.2:22061945-22065869	-	0.816782	4.5721	1.85611	3.00708	1.62041	1.01242	1.70714	0.0681215	0.27965
100709669	XM_003439232.5	tyms	gene12528	protein_coding	GO:0004799,GO:0006231	K00560	thymidylate synthase	NC_031974.2:15814545-15817873	-	2.9573	1.14204	1.85592	3.06692	0.642938	0.843377	0.394882	0.291328	0.232989
100712352	XM_005474590.4	clmp	gene19849	protein_coding		K06789	CXADR-like membrane protein	NC_031979.2:15271117-15346025	-	0.298193	1.37964	1.85589	1.15398	2.98565	5.4492	0.938498	1.14743	1.50541
100689742	XM_005451020.3//XM_013270594.3	hdac10	gene9735	protein_coding		K18671	histone deacetylase 10	NC_031972.2:46898137-46905192	+	0.277555	0.948773	1.85524	3.06859	2.90517	6.22483	2.53155	1.50509	1.72046
100695771	XM_003454312.5//XM_005458854.3	hars	gene1451	protein_coding	GO:0005737	K01892	histidine--tRNA ligase, cytoplasmic	NC_031966.2:4225076-4249075	+	0.338926	0.982422	1.85435	11.1684	13.452	10.9668	8.83007	6.80845	3.03294
100712369	XM_003445186.5//XM_005467362.4//XM_025910698.1//XM_025910700.1	LOC100712369	gene1807	protein_coding	GO:0006811,GO:0015075,GO:0016020,GO:0055085	K23503	sideroflexin-5	NC_031966.2:16680024-16692173	+	-1.83876	-1.96234	1.85326	0.558135	2.04751	28.0958	1.99646	7.97902	7.77595
109205099		LOC109205099	gene20673	pseudogene				NC_031979.2:34057378-34059828	+	2.21929	2.1411	1.62619	12.8875	6.68007	5.39057	2.76756	1.51442	1.74624
100692936	XM_003458682.5	LOC100692936	gene14695	protein_coding			complement C1q tumor necrosis factor-related protein 3	NC_031975.2:33964404-33967131	+	3.36024	1.53887	1.85177	5.11069	5.28662	2.29603	0.497676	1.81942	0.636122
100697386	XM_003438688.4//XM_005448013.3	hexdc	gene11733	protein_coding	GO:0015929,GO:0004553,GO:0005975	K14459	hexosaminidase D	NC_031973.2:22779796-22788097	-	0.949874	2.75887	1.8511	8.29866	4.15689	5.72437	4.29603	0.614136	1.58669
112843750		LOC112843750	gene31983	lncRNA				NC_031986.2:4439420-4440450	-	1.04016	2.13799	1.10768	3.24544	7.84853	1.22683	1.57817	1.78315	0.569298
112847047		LOC112847047	gene1082	lncRNA				NC_031965.2:32049633-32050659	+	-1.97551	2.13759	-1.18249	0.180327	2.70431	0.383971	0.709166	0.61458	0.871489
100707101	XM_003450474.5//XM_003450475.5//XM_005471949.4	banf1	gene13550	protein_coding	GO:0003677	K21870	barrier-to-autointegration factor	NC_031975.2:9123117-9126030	+	1.69063	0.618985	1.84964	19.0406	14.7509	19.7947	5.8986	9.60474	5.49226
100711660	XM_003447353.5//XM_025903633.1	pfkl	gene23115	protein_coding	GO:0003872,GO:0005524,GO:0005737,GO:0006096	K00850	ATP-dependent 6-phosphofructokinase, liver type	NC_031987.2:14104840-14118630	+	2.77044	0.775126	1.84949	26.3707	4.99956	11.031	3.86488	2.92143	3.06099
109198137	XM_019353746.2//XM_025904806.1	LOC109198137	gene41135	protein_coding			serine/threonine-protein phosphatase 6 regulatory ankyrin repeat subunit A-like	NW_020328431.1:20737-22556	+	1.88036	-8.00369	1.84693	1.58774	0.001	0.278757	0.431256	0.256656	0.07749
100694293	XM_005476276.4	LOC100694293	gene26055	protein_coding	GO:0005525	K17200	ADP-ribosylation factor-like protein 14	NC_031982.2:15341144-15344125	+	-0.602058	-0.0444617	1.84552	1.37914	4.23793	7.74974	2.09337	4.37057	2.15641
102076702	XM_005452417.4	LOC102076702	gene22049	protein_coding			CD276 antigen homolog	NC_031980.2:23192094-23196305	-	-0.467756	-0.274763	1.84343	1.61128	1.2435	3.31903	2.22833	1.50438	0.924877
100695664	XM_003448452.5	txndc12	gene26496	protein_coding		K05360	thioredoxin domain-containing protein 12	NC_031982.2:25259017-25266239	+	0.494235	1.70438	1.83957	11.4771	11.4361	18.9081	8.14803	3.5092	5.28302
100710421	XM_003451656.4	mmab	gene17184	protein_coding		K00798	cob(I)yrinic acid a,c-diamide adenosyltransferase, mitochondrial	NC_031977.2:17961354-17963504	-	0.250625	-0.312959	1.83881	1.54752	2.12394	4.54298	1.30074	2.63847	1.27
100695068	XM_003454309.5	ndufc1	gene1409	protein_coding	GO:0005739,GO:0005747	K03967	NADH dehydrogenase [ubiquinone] 1 subunit C1, mitochondrial	NC_031966.2:2503635-2506656	-	0.00483081	1.63463	1.83542	6.16538	17.6733	34.7522	6.14477	5.69174	9.73791
100707498	XM_003458735.5	pelo	gene11373	protein_coding	GO:0070481,GO:0070966,GO:0071025	K06965	protein pelota homolog	NC_031973.2:16406876-16414724	-	0.927526	0.998843	1.83352	9.35691	8.2043	4.20585	4.91948	4.10544	1.18007
100712114	XM_003449341.5	naa38	gene34599	protein_coding	GO:0031417	K20824	N-alpha-acetyltransferase 38, NatC auxiliary subunit	NC_031967.2:19668059-19671598	+	0.0615047	0.603586	1.8335	4.20334	4.99643	6.27242	4.02791	3.28823	1.75993
100705753	XM_003444742.5	LOC100705753	gene1953	protein_coding			transmembrane protein 179	NC_031966.2:20493594-20501176	+	1.49453	4.789	1.83292	1.8424	4.97851	1.9207	0.65386	0.18008	0.539134
100702719	XM_003445323.5//XM_005452002.4	gmppa	gene22969	protein_coding	GO:0009058,GO:0016779	K00966	mannose-1-phosphate guanyltransferase alpha	NC_031987.2:10404579-10415226	+	0.101343	1.5778	1.83181	10.8041	13.3396	11.0303	10.0712	4.46865	3.09854
100711277	XM_003441425.5//XM_019358889.2	LOC100711277	gene5259	protein_coding	GO:0022857	K15109	cAMP-dependent protein kinase type II-alpha regulatory subunit	NC_031970.2:21453385-21468609	+	-0.410202	2.07768	1.83172	13.3514	25.9082	34.7052	17.7423	6.13753	9.7497
102079662	XM_013265075.3	LOC102079662	gene13677	protein_coding	GO:0005158,GO:0008286	K16172	insulin receptor substrate 1-B	NC_031975.2:11351549-11372496	+	-0.203509	-0.295928	1.83163	0.24932	0.90928	2.72875	0.287091	1.1163	0.766636
100702014	XM_019359223.2	LOC100702014	gene5030	protein_coding			ubiquitin-like modifier-activating enzyme 1	NC_031970.2:17019698-17054011	-	1.0859	1.05722	1.82651	1.05513	0.923409	1.40241	0.497069	0.44375	0.395403
100708678	XM_025910145.1	LOC100708678	gene12440	protein_coding	GO:0046854	K01092	inositol monophosphatase 1	NC_031974.2:13406208-13417483	+	2.10142	2.60659	1.82565	2.68765	1.14459	1.89753	0.626299	0.187926	0.535318
102079225	XM_019366653.2	LOC102079225	gene18831	protein_coding	GO:0016491,GO:0055114	K00308	peroxisomal N(1)-acetyl-spermine/spermidine oxidase	NC_031978.2:19257047-19264459	+	-0.139748	0.362913	1.82428	3.08094	3.45983	8.32319	3.39431	2.69034	2.35032
109194501	XM_025901050.1	LOC109194501	gene27564	protein_coding			CD209 antigen-like protein E	NC_031983.2:10569411-10573394	+	1.51332	-2.2808	1.82066	1.47278	0.1592	0.429936	0.515921	0.773627	0.121711
100709244	XM_003445420.5	fbln5	gene28220	protein_coding	GO:0005509,GO:0005615,GO:0048251	K17340	fibulin-5	NC_031983.2:22063946-22075885	-	-2.15906	-1.07775	1.81484	2.42124	19.7315	44.793	10.8138	41.648	12.7318
100710215	XM_013268804.3//XM_013268805.3//XM_013268806.3	selenoi	gene21169	protein_coding	GO:0008654,GO:0016020,GO:0016780	K00993	ethanolaminephosphotransferase 1	NC_031980.2:3196784-3207632	+	-0.721676	0.972818	1.81312	2.42443	1.63903	4.90758	3.99812	0.835102	1.39657
102080254	XM_005456647.4	rhno1	gene24526	protein_coding	GO:0000077,GO:0005634,GO:0071479		RAD9, HUS1, RAD1-interacting nuclear orphan protein 1	NC_031981.2:15465306-15467127	-	2.70011	1.85943	1.81258	2.03083	0.286431	1.07851	0.312507	0.0789359	0.307031
100691517	XM_003440855.4//XM_005449988.4	LOC100691517	gene32076	protein_coding	GO:0005515	K05025	chloride intracellular channel protein 5	NC_031986.2:7023295-7036162	-	-2.96256	-0.952707	1.81133	0.0772507	0.461947	3.38635	0.602173	0.894099	0.964869
109202538	XM_005461693.4//XM_019360242.2//XM_019360243.2//XM_025908265.1	LOC109202538	gene6460	protein_coding			vascular cell adhesion protein 1	NC_031971.2:11241938-11269305	-	3.91305	3.36552	1.81057	8.4939	59.8451	4.87217	0.563848	5.8064	1.38895
100692450	XM_003449397.5//XM_019354054.2//XM_019354057.2//XM_019354061.2//XM_025906160.1//XM_025906161.1	LOC100692450	gene34630	protein_coding		K00657	diamine acetyltransferase 2	NC_031967.2:19968664-20028263	-	-2.86733	1.2338	1.80967	0.768488	14.3543	54.2666	5.60775	6.10341	15.4799
100698240	XM_003451862.5	lg5h12orf10	gene4591	protein_coding			UPF0160 protein MYG1, mitochondrial	NC_031970.2:5644116-5671026	-	0.0578197	1.23747	1.80724	4.0425	5.95324	10.2578	3.88369	2.52487	2.93103
100706559	XM_003448661.5//XM_005453779.4	LOC100706559	gene10889	protein_coding		K03036	26S proteasome non-ATPase regulatory subunit 11B	NC_031973.2:5783719-5792864	+	0.376407	1.80517	1.80543	6.80652	13.747	5.6695	5.24343	3.93367	1.62202
100702805	XM_003445818.5	psmd10	gene2438	protein_coding	GO:0005515	K06694	26S proteasome non-ATPase regulatory subunit 10	NC_031966.2:30953383-30958772	+	0.852106	0.728715	1.80185	3.56597	3.25359	4.70586	1.97546	1.96335	1.34967
100697107	XM_003458228.5	pdia6	gene21633	protein_coding	GO:0045454	K09584	protein disulfide-isomerase A6	NC_031980.2:13192793-13199386	+	1.14675	2.1732	1.8002	125.506	54.5918	54.7047	56.6839	12.104	15.7076
100690676	XM_005472325.3//XM_005472326.4//XM_025910891.1	LOC100690676	gene14472	protein_coding	GO:0005524,GO:0005975,GO:0016773,GO:0001678,GO:0004396,GO:0005536	K00844	hexokinase-2	NC_031975.2:30028111-30049158	+	4.80887	0.43255	1.79913	45.1609	2.95921	1.14287	1.6112	2.19263	0.328401
100704968	XM_005470001.4	LOC100704968	gene7132	protein_coding	GO:0003676,GO:0005524		ATP-dependent RNA helicase DDX39A	NC_031971.2:26748991-26756299	-	0.269729	1.38677	1.79851	3.26399	4.84236	5.60461	2.7074	1.85181	1.61116
100701105	XM_003448724.5	pnpo	gene10879	protein_coding	GO:0004733,GO:0008615,GO:0010181	K00275	pyridoxine-5'-phosphate oxidase	NC_031973.2:5443112-5447897	-	-0.15578	0.800407	1.79847	9.1288	33.9452	52.0294	10.1697	19.4909	14.9574
100695525	XM_003438356.4//XM_003438357.4	cryzl1	gene18287	protein_coding	GO:0055114		quinone oxidoreductase-like protein 1	NC_031978.2:3769663-3776087	+	0.153575	0.514717	1.79706	2.55109	1.06028	3.09137	2.29348	0.742122	0.889571
100703155	XM_005468369.4//XM_013270133.3	shmt1	gene3061	protein_coding	GO:0004372,GO:0019264,GO:0030170,GO:0035999	K00600	serine hydroxymethyltransferase, cytosolic	NC_031969.2:10421504-10427252	+	-0.731071	0.853183	1.79497	27.5551	74.6883	197.209	45.7379	41.3446	56.8314
100699547	XM_003441812.5	LOC100699547	gene11193	protein_coding	GO:0000413,GO:0003755	K09565	peptidyl-prolyl cis-trans isomerase A	NC_031973.2:12625371-12627930	+	0.0384663	0.852437	1.79462	14.937	25.6637	39.5392	14.544	14.2138	11.3971
100690632	XM_003440687.4	psmc1	gene21138	protein_coding	GO:0036402,GO:0005524	K03062	26S proteasome regulatory subunit 4	NC_031980.2:2035783-2044641	-	0.436385	1.46092	1.79386	25.5065	48.1112	47.016	18.8489	17.4769	13.5594
100703167	XM_003446732.5	LOC100703167	gene13842	protein_coding	GO:0022857	K15100	tricarboxylate transport protein, mitochondrial	NC_031975.2:14056941-14061605	+	-2.43038	0.540228	1.7931	0.0316241	0.184262	2.17147	0.170465	0.12671	0.62658
100703421	XM_025906708.1	gins2	gene775	protein_coding	GO:0005634,GO:0006260	K10733	DNA replication complex GINS protein PSF2	NC_031965.2:23290706-23295183	+	2.16835	0.659618	1.79299	4.28015	1.11427	0.55121	0.952181	0.705384	0.159065
100691570	XM_003455203.4	LOC100691570	gene2222	protein_coding	GO:0008483,GO:0030170	K18202	5-phosphohydroxy-L-lysine phospho-lyase	NC_031966.2:26039428-26042990	-	1.11608	1.46641	1.78982	7.66972	6.08851	7.15282	3.53839	2.20332	2.06866
100698821	XM_003439786.5	actl6a	gene33823	protein_coding	GO:0043044,GO:0071564	K11340	actin-like protein 6A	NC_031986.2:45499676-45516132	-	1.29473	1.75934	1.7897	12.1437	8.56901	8.79174	4.94993	2.53115	2.54286
100708215	XM_003458031.3//XM_005463000.4//XM_005463001.4	ruvbl2	gene13304	protein_coding	GO:0031011,GO:0035267,GO:0043141,GO:0097255,GO:0003678,GO:0005524	K11338	ruvB-like 2	NC_031975.2:1307712-1312784	-	0.463963	1.46379	1.78933	4.25177	3.47767	3.22235	3.0825	1.26079	0.932244
100698904	XM_003437615.4//XM_019359915.2	LOC100698904	gene900	protein_coding	GO:0004930,GO:0007186,GO:0016021	K04296	leukotriene B4 receptor 1	NC_031965.2:27582245-27596072	+	2.31861	-0.413005	1.78761	1.40759	0.0787003	0.438371	0.282167	0.104786	0.126975
102075701	XM_005461670.4	LOC102075701	gene6439	protein_coding			MAM domain-containing glycosylphosphatidylinositol anchor protein 1	NC_031971.2:10774627-10782516	+	4.81844	1.12996	1.78516	1.36445	0.154353	0.142619	0.0483575	0.0705283	0.04138
100699540	XM_013264734.3	acads	gene8272	protein_coding	GO:0016627,GO:0050660,GO:0055114	K00248	short-chain specific acyl-CoA dehydrogenase, mitochondrial	NC_031972.2:9164141-9173423	-	-0.34779	1.66989	1.78508	19.5162	65.6486	38.5859	24.8365	20.6319	11.1961
100702365	XM_019359532.2	LOC100702365	gene7676	protein_coding	GO:0004623,GO:0005509,GO:0005576,GO:0016042	K01047	group XIIB secretory phospholipase A2-like protein	NC_031971.2:38317495-38322621	+	0.769953	0.297317	1.78487	118.325	106.589	240.708	69.3901	86.7383	69.8539
100702081	XM_003442153.5	cnp	gene3952	protein_coding	GO:0004113,GO:0009214,GO:0016020	K01121	2',3'-cyclic-nucleotide 3'-phosphodiesterase	NC_031969.2:26802645-26807398	+	1.6053	2.03142	1.78369	42.8561	45.4654	50.7821	14.0854	11.1215	14.7491
100691017	XM_003450500.5	cited2	gene15859	protein_coding	GO:0005634,GO:0006355	K22528	cbp/p300-interacting transactivator 2	NC_031976.2:26102222-26105075	+	1.38276	-2.58041	1.78161	5.2335	1.59418	14.2162	2.00696	9.53492	4.13491
100699570	XM_003446635.3//XM_019345647.2	LOC100699570	gene22122	protein_coding	GO:0055114	K10808	ribonucleoside-diphosphate reductase subunit M2	NC_031980.2:25283978-25287870	-	3.01128	2.16706	1.77503	4.54625	0.249637	0.522323	0.563856	0.0555853	0.152617
100702339	XM_005473832.3//XM_013269095.2//XM_013269097.2//XM_019366517.2//XM_019366518.2//XM_025897457.1//XM_025897458.1	LOC100702339	gene19075	protein_coding		K10532	heparan-alpha-glucosaminide N-acetyltransferase	NC_031978.2:25432370-25459845	-	-1.45353	1.36424	1.77445	0.176165	1.00538	0.912763	0.482475	0.390529	0.266805
100695011	XM_003441119.5	agpat5	gene18858	protein_coding	GO:0016746	K19007	1-acyl-sn-glycerol-3-phosphate acyltransferase epsilon	NC_031978.2:19512641-19524807	+	-1.02433	0.257503	1.77145	3.2474	4.40234	39.3055	6.60525	3.68271	11.5131
100699516	XM_003456369.5//XM_013264804.3	LOC100699516	gene3503	protein_coding	GO:0004416,GO:0019243		hydroxyacylglutathione hydrolase-like protein	NC_031969.2:18398195-18403775	+	-1.2413	2.82981	1.77064	1.58076	2.58342	9.299	3.7371	0.36336	2.72533
100702018	XM_003449722.4	lap3	gene6630	protein_coding	GO:0004177,GO:0005737,GO:0008235,GO:0019538,GO:0030145,GO:0005622,GO:0006508	K11142	cytosol aminopeptidase	NC_031971.2:15013603-15019362	-	-0.28972	1.05603	1.77039	2.7269	3.38586	5.99954	3.33337	1.62844	1.75864
109195714	XM_019348410.2	LOC109195714	gene34339	protein_coding			perilipin-2	NC_031967.2:11584176-11584889	+	0.294131	1.03383	1.76981	43.1655	215.085	24.9865	35.2042	105.05	7.32721
100695737	XM_003444208.4	atg4b	gene33190	protein_coding	GO:0004197,GO:0006508,GO:0006914	K08342	cysteine protease ATG4B	NC_031986.2:32316178-32325414	+	0.236969	-0.660074	1.76899	7.12769	12.7583	16.03	6.04803	20.1602	4.70342
109201373		LOC109201373	gene36951	lncRNA				NC_031967.2:63272458-63273425	-	0.0397001	2.06415	-0.0782903	1.95374	3.03204	1.1134	1.90071	0.725043	1.17549
100704794	XM_003446821.5	pigs	gene13830	protein_coding	GO:0016255,GO:0042765	K05291	GPI transamidase component PIG-S	NC_031975.2:13895465-13901412	-	0.993779	1.31696	1.76879	4.26694	3.21642	3.75805	2.14269	1.29101	1.10282
100696839	XM_003457996.5	LOC100696839	gene30553	protein_coding	GO:0004298,GO:0005839,GO:0051603,GO:0002376,GO:0004175	K02741	proteasome subunit beta type-9	NC_031985.2:8377436-8383669	-	0.518968	1.69906	1.76841	0.836261	1.15704	2.07187	0.583602	0.356354	0.608161
100697132	XM_003442053.5	psmg3	gene3887	protein_coding		K11877	proteasome assembly chaperone 3	NC_031969.2:25439830-25443441	-	-0.0790132	2.04289	1.76819	1.91952	1.97561	1.1602	2.02758	0.479434	0.340607
109197784	XM_019353545.2	LOC109197784	gene34742	protein_coding			prostaglandin reductase 1	NC_031967.2:22091708-22098085	-	-2.42617	2.94634	1.76795	0.0647322	1.35204	1.3403	0.347913	0.175409	0.393547
100698089	XM_005460545.4	LOC100698089	gene7413	protein_coding	GO:0003723,GO:0003676,GO:0006355	K13210	far upstream element-binding protein 2	NC_031971.2:32237324-32247217	-	-0.205913	0.801139	1.76676	2.49302	2.07177	3.37306	2.87549	1.18898	0.991234
100697421	XM_019348507.1	cln8	gene28449	protein_coding		K12360	protein CLN8	NC_031983.2:28648360-28649988	+	0.0440097	-0.407986	1.76559	1.67218	0.433996	2.21621	1.62194	0.57584	0.651801
100708254	XM_003444334.5//XM_019361140.2//XM_019361141.2	plgrkt	gene8861	protein_coding			plasminogen receptor (KT)	NC_031972.2:23798310-23806295	+	1.04322	1.2277	1.7647	5.34542	7.69973	6.98644	2.59383	3.28776	2.05603
100697179	XM_003453178.5	mettl21a	gene32763	protein_coding		K21804	protein N-lysine methyltransferase METTL21A	NC_031986.2:22786072-22788594	-	1.59062	0.793318	1.7641	1.58694	1.37463	1.46859	0.52691	0.793183	0.432367
100707042	XM_003453857.5	LOC100707042	gene8755	protein_coding	GO:0001733,GO:0005794,GO:0009247,GO:0016021	K01019	galactosylceramide sulfotransferase	NC_031972.2:22086055-22090653	+	10.1516	0.790268	1.75843	41.1637	48.8376	6.36478	0.0361894	28.2397	1.88123
100704257	XM_003447575.5//XM_019353487.2//XM_025905521.1	tesk1	gene34760	protein_coding	GO:0004672,GO:0005524,GO:0006468,GO:0046872	K08841	dual specificity testis-specific protein kinase 1	NC_031967.2:22338235-22367909	+	1.05807	-2.17305	1.75752	3.9763	0.210936	10.0789	1.90971	0.951272	2.9809
100689785	XM_005458068.4	LOC100689785	gene25695	protein_coding		K22288	angiopoietin-related protein 3	NC_031982.2:9137462-9140511	-	-4.98251	-1.79365	1.7573	0.261913	7.85471	11.5114	8.28022	27.2316	3.40508
100690752	XM_005475500.4//XM_005475501.4	cmss1	gene23510	protein_coding			protein CMSS1	NC_031987.2:22199236-22228847	+	1.07063	0.65694	1.75542	1.17525	1.7664	1.51728	0.559551	1.12029	0.449398
100695694	XM_013265072.3//XM_013265073.3//XM_013265074.3//XM_025903064.1//XM_025903110.1	kif23	gene333	protein_coding	GO:0003777,GO:0007018,GO:0000915,GO:0072383,GO:0005524,GO:0008017	K17387	kinesin-like protein KIF23	NC_031965.2:11776840-11788635	+	3.14166	-0.628478	1.75257	4.00704	0.481079	1.96603	0.454037	0.743716	0.583463
100709145	XM_003442096.5	pgls	gene3751	protein_coding	GO:0005975	K01057	6-phosphogluconolactonase	NC_031969.2:23210448-23213550	+	0.69693	1.18827	1.75196	2.81836	5.10108	4.53585	1.7386	2.2385	1.34669
100697650	XM_019358394.2//XM_019358395.2//XM_019358396.2//XM_019358397.2	pdxdc1	gene2856	protein_coding	GO:0016831,GO:0019752,GO:0030170		pyridoxal-dependent decarboxylase domain-containing protein 1	NC_031969.2:6645617-6697761	+	0.674239	0.843909	1.74629	3.72805	2.46211	5.71399	2.33623	1.37172	1.70315
100692605	XM_005467014.4//XM_013269705.3//XM_013269707.3//XM_013269708.3//XM_013269709.3//XM_019358479.2//XM_025906237.1	mical2	gene673	protein_coding	GO:0003779,GO:0005634,GO:0010735,GO:0030042,GO:0043914,GO:0005515,GO:0071949	K19947	F-actin-monooxygenase MICAL2	NC_031965.2:20878598-20920571	-	-1.30795	-1.49096	1.74615	1.21835	1.51224	5.32103	3.0165	4.25054	1.58618
100695924	XM_003446126.5	pggt1b	gene17359	protein_coding	GO:0003824	K11713	geranylgeranyl transferase type-1 subunit beta	NC_031977.2:21308899-21327493	+	0.444993	0.630914	1.74493	4.16997	2.7085	5.22515	3.06321	1.74906	1.55891
100705674	XM_003443990.5	dhtkd1	gene9800	protein_coding	GO:0016624,GO:0004591,GO:0006099,GO:0030976,GO:0055114	K15791	probable 2-oxoglutarate dehydrogenase E1 component DHKTD1, mitochondrial	NC_031972.2:48424945-48441328	+	0.371864	0.332413	1.74382	16.828	25.4897	26.9383	13.0044	20.2441	8.04317
100693680	XM_025906326.1	LOC100693680	gene3797	protein_coding	GO:0003743,GO:0005737,GO:0005852,GO:0003676		eukaryotic translation initiation factor 3 subunit G-like	NC_031969.2:24009925-24013844	+	-0.113865	1.51212	1.74082	0.770021	1.51388	0.929656	0.833258	0.530759	0.278153
100704408	XM_003441400.5//XM_013269154.3//XM_025907573.1	LOC100704408	gene5614	protein_coding	GO:0007165	K16733	rac GTPase-activating protein 1	NC_031970.2:27399934-27409341	-	2.76026	-0.0991992	1.74045	1.74097	0.139803	0.732471	0.256962	0.149754	0.219211
100697725	XM_003454895.4//XM_005475391.3//XM_005475392.4	cacnb4	gene23695	protein_coding	GO:0005245,GO:0005891,GO:0070588	K04865	voltage-dependent L-type calcium channel subunit beta-4	NC_031987.2:26720384-26756070	+	3.64624	1.16302	1.73658	0.0125207	0.073622	2.05983	0.001	0.0328779	0.618116
100704395	XM_003459836.5//XM_019348262.2//XM_025900252.1//XM_025900253.1	LOC100704395	gene27146	protein_coding	GO:0008083	K04667	inhibin beta A chain	NC_031982.2:38062900-38071033	-	-1.24077	0.0821699	1.73586	2.44057	42.1897	15.576	5.76767	39.8539	4.67638
100707755	XM_005461133.4//XM_013264818.3//XM_025898032.1	sae1	gene20704	protein_coding	GO:0008641	K10684	SUMO-activating enzyme subunit 1	NC_031979.2:34829156-34851533	+	1.318	-0.00426128	1.73585	3.03284	1.64297	4.25389	1.21644	1.64783	1.27715
100692380	XM_019361664.2//XM_019361666.2//XM_019361667.2//XM_025908690.1//XM_025908692.1//XM_025908693.1//XM_025908694.1	LOC100692380	gene9570	protein_coding	GO:0003777,GO:0005524,GO:0007018,GO:0008017,GO:0005515	K10395	kinesin-like protein KIF21A	NC_031972.2:42333475-42387757	+	-1.17152	-1.56523	1.73575	0.60263	0.864357	6.58483	1.35742	2.55784	1.97711
100702705	XM_013269899.2	LOC100702705	gene4185	protein_coding		K16143	pentraxin fusion protein	NC_031969.2:32243948-32245806	+	4.63134	4.47712	1.73572	187.402	76.0596	16.8888	7.56138	3.41513	5.07102
100692804	XM_003447452.5	pold3	gene26615	protein_coding	GO:0005634,GO:0006260	K03504	DNA polymerase delta subunit 3	NC_031982.2:27843902-27849636	+	2.00312	-0.114459	1.73549	2.86123	0.577022	1.31392	0.71376	0.624666	0.39458
100694674	XM_003443694.4	derl1	gene15106	protein_coding		K11519	derlin-1	NC_031976.2:12330115-12335932	+	0.350958	1.61369	1.73482	29.9166	44.1851	28.8782	23.4565	14.438	8.67636
100695799	XM_003460096.5//XM_005466000.2	LOC100695799	gene12956	protein_coding	GO:0005615,GO:0004867	K23425	leukocyte elastase inhibitor	NC_031974.2:25342529-25352258	-	1.19532	2.17975	1.73448	21.4786	18.0169	18.241	9.37951	3.97659	5.48173
100691995	XM_003446942.5	lars	gene14147	protein_coding	GO:0000166,GO:0004823,GO:0005524,GO:0006429,GO:0004812,GO:0006418	K01869	leucine--tRNA ligase, cytoplasmic	NC_031975.2:19774761-19797291	+	0.0607971	0.809619	1.73168	11.2442	12.5688	6.97269	10.7802	7.17091	2.09948
100692106	XM_003455290.5	gldc	gene17629	protein_coding	GO:0004375,GO:0006546,GO:0055114,GO:0006520,GO:0016829,GO:0006544	K00281	glycine dehydrogenase (decarboxylating), mitochondrial	NC_031977.2:28359037-28375905	-	-0.636197	-0.00881579	1.73092	17.602	66.9892	58.25	27.3575	67.3998	17.5484
100693460	XM_005458072.4//XM_005458073.4//XM_019347454.2	LOC100693460	gene25676	protein_coding			SUN domain-containing ossification factor	NC_031982.2:8878520-8892623	-	0.610995	1.95972	1.72899	4.57346	22.7641	9.20297	2.99445	5.85216	2.7762
109199698		LOC109199698	gene39647	lncRNA				NW_020327419.1:339341-350534	-	11.7766	2.02206	1.19837	3.50847	5.4586	3.76409	0.001	1.34394	1.64027
100705305	XM_003441236.5//XM_025897572.1	nanp	gene19105	protein_coding		K01097	N-acylneuraminate-9-phosphatase	NC_031978.2:25927648-25929760	-	0.914254	4.43064	1.72667	2.04471	2.61074	0.87041	1.08496	0.121062	0.262993
100712300	XM_003452082.5	dscc1	gene14935	protein_coding	GO:0007064,GO:0031390	K11271	sister chromatid cohesion protein DCC1	NC_031976.2:7903855-7907461	+	2.28524	3.14386	1.72653	1.94444	0.533211	0.675677	0.398903	0.0603258	0.204175
100705160	XM_005454756.4	LOC100705160	gene7232	protein_coding		K23088	stimulated by retinoic acid gene 6 protein-like	NC_031971.2:29437384-29446591	+	0.859175	0.244316	1.72638	14.2199	43.9846	44.9533	7.83897	37.1325	13.5853
100690114	XM_013272664.3//XM_013272665.3//XM_013272666.3	uggt2	gene23276	protein_coding	GO:0003980,GO:0006486	K11718	UDP-glucose:glycoprotein glucosyltransferase 2	NC_031987.2:17527112-17569639	+	0.784556	0.916077	1.72611	3.13558	1.94353	1.32608	1.8203	1.02997	0.400829
100708953	XM_003439654.5	gclm	gene33627	protein_coding	GO:0006750,GO:0035226	K11205	glutamate--cysteine ligase regulatory subunit	NC_031986.2:41665693-41671688	-	-0.227612	1.60794	1.72561	2.05366	5.99841	5.73338	2.40462	1.96788	1.7336
102081668	XM_005471587.4//XM_005471590.4//XM_005471591.4	LOC102081668	gene10557	protein_coding	GO:0003676	K09228	uncharacterized protein LOC102081668	NC_031973.2:62954-72343	-	-0.95677	-1.19119	1.72196	0.301895	0.106597	2.87474	0.585966	0.243405	0.87144
112842603		LOC112842603	gene25053	lncRNA				NC_031981.2:29641223-29641944	+	9.54541	0.096643	3.03752	0.747232	0.89202	1.82806	0.001	0.834223	0.222642
102082836	XM_005464028.4	LOC102082836	gene22838	protein_coding			proline, histidine and glycine-rich protein 1	NC_031987.2:6742751-6743969	-	5.11754	-0.548486	1.72061	0.0347162	2.07143	2.51632	0.001	3.02957	0.763501
100694178	XM_025906905.1	pold1	gene3267	protein_coding	GO:0000166,GO:0003677	K02327	LOW QUALITY PROTEIN: DNA polymerase delta catalytic subunit	NC_031969.2:14246164-14257113	+	1.82616	-0.298877	1.71776	1.42924	0.598019	0.42602	0.403066	0.735675	0.129519
100695540		LOC100695540	gene20403	lncRNA				NC_031979.2:28103980-28117156	+	-3.53855	2.00461	0.576021	0.481947	50.5727	5.4542	5.60028	12.6028	3.65874
100693406	XM_003439425.5//XM_025909190.1	LOC100693406	gene8140	protein_coding	GO:0003779,GO:0007155,GO:0031532,GO:0005515	K06275	alpha-parvin	NC_031972.2:5662532-5688278	+	0.905691	-0.116259	1.71772	5.71926	4.79071	6.5698	3.05281	5.19275	1.99741
100703231	XM_003438879.5	aar2	gene29316	protein_coding		K13205	protein AAR2 homolog	NC_031984.2:16028616-16032017	+	-0.387798	-0.0321709	1.71703	1.83395	2.01821	1.79748	2.39953	2.06372	0.546747
100703946	XM_013275691.2//XM_013275693.3	LOC100703946	gene29157	protein_coding	GO:0004345,GO:0006006,GO:0050661,GO:0055114	K00036	glucose-6-phosphate 1-dehydrogenase	NC_031984.2:12674388-12685253	-	0.247839	-0.565526	1.71625	18.1978	9.4954	33.2742	15.3254	14.0525	10.1266
109194398	XM_019345249.2	LOC109194398	gene20615	protein_coding			tubulin alpha chain-like	NC_031979.2:33231119-33235663	+	0.0617072	2.36605	1.71572	1.07618	2.62213	2.73912	1.03112	0.50863	0.833925
100703070	XM_003445737.5//XM_005466815.4//XM_005466816.4//XM_025905237.1	pir	gene440	protein_coding		K06911	pirin	NC_031965.2:14141759-14155063	+	0.0849429	1.72267	1.71563	6.13154	11.8041	18.9312	5.78095	3.5765	5.76396
100708707	XM_003446499.5	nuf2	gene6023	protein_coding	GO:0000776,GO:0031262	K11548	kinetochore protein Nuf2	NC_031970.2:39030398-39036106	+	11.0604	-0.676693	1.7151	2.1356	0.237114	0.887252	0.001	0.37902	0.27024
100697524	XM_003448459.2	ndufv2	gene26476	protein_coding	GO:0016491,GO:0055114	K03943	NADH dehydrogenase [ubiquinone] flavoprotein 2, mitochondrial	NC_031982.2:24767941-24775337	-	-0.0191678	0.795774	1.71466	13.8769	26.7196	34.5519	14.0625	15.3914	10.5271
106098419	XM_019362216.2	ndufaf8	gene11596	protein_coding	GO:0005739,GO:0032981		NADH dehydrogenase [ubiquinone] 1 alpha subcomplex assembly factor 8	NC_031973.2:20317710-20318826	+	-0.147975	1.17892	1.71408	1.82542	5.26629	9.31199	2.02259	2.32602	2.83826
100707887	XM_003444749.5//XM_005467678.4	LOC100707887	gene2130	protein_coding	GO:0005515	K17773	zinc finger and BTB domain-containing protein 5	NC_031966.2:24388268-24392860	+	0.2893	1.42176	1.71335	13.9146	16.201	16.0037	11.3863	6.04714	4.88034
100693432	XM_005451493.4//XM_005451494.4	ptges2	gene17871	protein_coding	GO:0005515	K05309	prostaglandin E synthase 2	NC_031977.2:33250703-33257305	+	0.117666	0.442312	1.71133	2.48523	2.94237	5.43884	2.29058	2.16545	1.6609
100710690	XM_003452159.4	LOC100710690	gene6943	protein_coding			histone PARylation factor 1	NC_031971.2:22755691-22764086	-	1.53486	2.96468	1.70935	1.17861	0.707314	1.76707	0.406754	0.0906053	0.540367
100706117	XM_005467328.4//XM_005467329.4	LOC100706117	gene1787	protein_coding	GO:0004672,GO:0005524,GO:0006468	K11479	aurora kinase B	NC_031966.2:16076071-16081431	+	6.31914	1.42219	1.70856	4.88255	1.46834	4.39463	0.0611499	0.547906	1.3446
100705749	XM_019361747.2//XM_019361748.2//XM_025908522.1//XM_025908523.1	LOC100705749	gene9771	protein_coding	GO:0000266,GO:0003924,GO:0016559,GO:0005525	K17065	dynamin-1-like protein	NC_031972.2:48075739-48085789	+	0.848782	0.65623	1.70764	6.40596	3.50821	4.74601	3.55693	2.22608	1.45304
100694172	XM_003451930.5	LOC100694172	gene18749	protein_coding	GO:0003723,GO:0003743,GO:0005737,GO:0006413	K03259	eukaryotic translation initiation factor 4E	NC_031978.2:17596855-17605979	-	1.03006	3.20002	1.70716	6.64152	4.52899	2.87731	3.25228	0.492833	0.88121
100701754	XM_003452042.4//XM_005456671.3	rad51ap1	gene24487	protein_coding	GO:0003690,GO:0003697,GO:0003723,GO:0005634,GO:0006281	K20778	RAD51-associated protein 1	NC_031981.2:14191983-14197441	-	2.92954	1.45229	1.70672	2.37396	0.458809	0.623381	0.311598	0.167668	0.190976
100702874	XM_003440391.4	LOC100702874	gene10141	protein_coding	GO:0005509		calumenin-B	NC_031972.2:54715064-54719272	-	0.517871	0.126765	1.70624	76.8682	31.4633	50.8824	53.6849	28.8167	15.5933
100706775	XM_003454517.4	psmb1	gene838	protein_coding	GO:0004298,GO:0005839,GO:0051603	K02732	proteasome subunit beta type-1	NC_031965.2:25530949-25534398	-	0.476212	1.5226	1.70595	34.4853	71.7582	49.1828	24.7902	24.9761	15.0755
100702627	XM_005477861.4//XM_005477862.4//XM_005477863.4//XM_005477864.4	LOC100702627	gene28829	protein_coding	GO:0005515	K22614	NLR family CARD domain-containing protein 3	NC_031984.2:5953643-5963831	+	0.322986	-0.384845	1.70584	1.06615	0.55794	1.25268	0.852295	0.728513	0.383999
100692333	XM_003442286.5	tmem41b	gene654	protein_coding			transmembrane protein 41B	NC_031965.2:20324636-20334630	-	-0.728128	0.97894	1.70505	5.33106	16.5932	7.71882	8.83084	8.4186	2.36744
100702659	XM_003454751.5	LOC100702659	gene35108	protein_coding			complement C1q tumor necrosis factor-related protein 3	NC_031967.2:28470966-28472090	-	-1.81975	-3.30242	1.70484	0.167641	0.159756	8.87159	0.591807	1.5761	2.72141
100695125	XM_003445453.5//XM_025901242.1	cnih1	gene28248	protein_coding	GO:0016192	K20368	protein cornichon homolog 1	NC_031983.2:22594332-22600883	+	1.77468	1.04056	1.70466	14.587	33.1909	9.17452	4.26317	16.1354	2.81468
106098153		LOC106098153	gene33111	lncRNA				NC_031986.2:29273637-29279675	+	-0.117639	0.673827	4.57032	0.97213	0.906947	1.5353	1.05472	0.568512	0.0646235
109194175	XM_003457609.5	LOC109194175	gene19348	protein_coding			succinate dehydrogenase [ubiquinone] cytochrome b small subunit B, mitochondrial	NC_031979.2:310666-319000	-	0.790478	1.46123	1.70432	16.0481	29.4019	42.1374	9.27825	10.6783	12.9305
100709237	XM_003443081.4	spc24	gene2936	protein_coding		K11549	kinetochore protein Spc24	NC_031969.2:8442887-8446919	+	4.48551	0.440506	1.70332	6.32052	1.54334	4.55053	0.28215	1.13725	1.39737
100699172	XM_003437862.5	abcb8	gene26209	protein_coding	GO:0005524,GO:0016021,GO:0042626,GO:0055085,GO:0016887	K05655	ATP-binding cassette sub-family B member 8, mitochondrial	NC_031982.2:19029301-19036855	-	-0.863021	0.780334	1.70324	1.34872	2.53813	3.3786	2.45311	1.47778	1.03755
100706399	XM_003449652.5	dck	gene8473	protein_coding		K00893	deoxycytidine kinase	NC_031972.2:13989843-13995104	-	3.42498	2.11177	1.70313	5.11191	0.807822	0.970857	0.475951	0.1869	0.298169
100701076	XM_003441647.4	fzd4	gene19930	protein_coding	GO:0005515,GO:0016055,GO:0042813,GO:0007166,GO:0016020	K02354	frizzled-4	NC_031979.2:17445876-17456697	-	-0.00255153	-2.59187	1.70159	0.96715	0.185944	8.5143	0.968862	1.12102	2.6177
100701995	XM_005478548.4	triqk	gene31188	protein_coding	GO:0005789		triple QxxK/R motif-containing protein	NC_031985.2:21640367-21665841	+	-0.245317	0.124205	1.70088	6.29243	8.3144	15.9917	7.45875	7.62854	4.91902
109199793		LOC109199793	gene41889	pseudogene				NW_020328862.1:53714-82348	+	2.77635	1.96886	0.60933	41.3486	44.9609	23.3391	6.03525	11.4855	15.2988
100695118	XM_003443528.5	txndc5	gene12850	protein_coding	GO:0045454	K13984	thioredoxin domain-containing protein 5	NC_031974.2:23878949-23885902	+	0.15904	1.32867	1.70034	23.0352	25.3285	34.1053	20.6308	10.0842	10.4947
100690200	XM_003447604.5	LOC100690200	gene34881	protein_coding	GO:0003824,GO:0009116,GO:0004731,GO:0006139	K03783	purine nucleoside phosphorylase	NC_031967.2:24077059-24080441	-	-3.28277	-0.351655	1.6992	30.6828	959.763	1690.08	298.613	1224.68	520.473
100696774	XM_003439026.5	LOC100696774	gene29321	protein_coding	GO:0005975,GO:0016757	K09905	beta-1,4-galactosyltransferase 5	NC_031984.2:16117086-16148155	-	1.7359	1.33878	1.69854	5.25654	5.19588	5.35248	1.57813	2.05421	1.64909
100711579	XM_003449339.5	smim20	gene34592	protein_coding	GO:0016021,GO:0033617		small integral membrane protein 20	NC_031967.2:19540730-19542313	-	0.0586641	0.167845	1.69768	7.65474	14.5709	29.4458	7.34972	12.9706	9.07762
100706498	XM_003453855.5	zmat5	gene8757	protein_coding	GO:0008270	K13152	zinc finger matrin-type protein 5	NC_031972.2:22091540-22097644	+	-1.38737	-0.815901	1.69734	0.468675	0.641696	1.11355	1.22606	1.12964	0.343367
100704109	XM_003455165.4	LOC100704109	gene2257	protein_coding	GO:0008121	K00418	cytochrome b-c1 complex subunit 8	NC_031966.2:26608658-26610327	+	0.562781	1.80884	1.69078	31.212	91.8083	121.984	21.1304	26.2039	37.7857
100704762	XM_003439898.5//XM_019351572.1	LOC100704762	gene33487	protein_coding	GO:0004499,GO:0050660,GO:0050661,GO:0055114	K00485	dimethylaniline monooxygenase [N-oxide-forming] 5	NC_031986.2:38832020-38843418	-	-1.47172	3.4883	1.69068	0.201119	0.70412	1.14263	0.557808	0.0627426	0.353964
100703299	XM_003455414.5	psma1	gene9596	protein_coding	GO:0019773,GO:0004175,GO:0006511,GO:0004298,GO:0005839,GO:0051603	K02725	proteasome subunit alpha type-1	NC_031972.2:42852678-42856353	-	0.616013	1.46144	1.69068	40.3098	74.0184	57.7509	26.301	26.8783	17.8901
100695864	XM_019364072.2//XM_025910895.1	LOC100695864	gene14369	protein_coding	GO:0016579,GO:0036459	K11833	ubiquitin carboxyl-terminal hydrolase 2	NC_031975.2:25747821-25755857	+	1.6421	-0.922598	1.68943	26.7628	22.2417	17.9537	8.57452	42.1597	5.56653
100697290	XM_003456276.5	dnajb11	gene23940	protein_coding		K09517	dnaJ homolog subfamily B member 11	NC_031987.2:32684604-32691161	-	0.171598	1.72616	1.68637	35.9234	29.7247	16.0742	31.8949	8.98446	4.99438
100712325	XM_003458671.4	psmc2	gene25364	protein_coding	GO:0036402,GO:0005524	K03061	26S proteasome regulatory subunit 7	NC_031981.2:38764958-38769686	+	0.163233	1.2092	1.68547	13.5532	25.9715	18.15	12.1033	11.2329	5.64286
100696705	XM_003443120.3	rbx1	gene2987	protein_coding	GO:0008270	K03868	E3 ubiquitin-protein ligase RBX1	NC_031969.2:9357114-9360188	+	0.951038	1.3131	1.68534	11.0869	19.5436	17.533	5.73481	7.86545	5.45153
100695219	XM_003447376.5	cdca7	gene23228	protein_coding	GO:0006355,GO:0042127	K23408	cell division cycle-associated protein 7	NC_031987.2:16519453-16523265	+	2.82711	1.08389	1.68532	5.69648	0.617524	1.44842	0.802715	0.29132	0.450363
109194893	XM_019346243.2	LOC109194893	gene22362	protein_coding			interferon-induced protein 44-like	NC_031980.2:31954760-31958789	-	-1.66542	-0.548872	1.68414	2.50062	20.292	28.7751	7.93212	29.686	8.95447
100690474	XM_005453971.4	uhrf1	gene22426	protein_coding	GO:0046872,GO:0005515	K10638	E3 ubiquitin-protein ligase UHRF1	NC_031980.2:33061531-33073545	+	1.94736	0.539709	1.68376	2.53441	0.219055	0.42491	0.657146	0.15069	0.132262
102078516	XM_019354809.2	LOC102078516	gene36087	protein_coding			type-2 ice-structuring protein-like	NC_031967.2:46280745-46286022	+	1.16027	1.02577	1.6822	23.2877	103.788	82.0056	10.4196	50.9753	25.5536
100710422	XM_003451823.5	LOC100710422	gene4612	protein_coding	GO:0008083	K22687	inhibin beta B chain	NC_031970.2:6119111-6124396	-	-1.48351	0.11757	1.68165	81.8133	110.336	234.859	228.773	101.701	73.2116
100695724	XM_003440123.5//XM_005474748.4	nxn	gene20376	protein_coding		K17609	nucleoredoxin	NC_031979.2:27600834-27668056	+	-1.65841	-2.46497	1.6811	0.466076	1.14816	7.54698	1.47125	6.33919	2.35349
100709763	XM_019366407.2//XM_019366408.2//XM_019366409.2	LOC100709763	gene18960	protein_coding	GO:0030176,GO:0015031	K14000	ribosome-binding protein 1	NC_031978.2:22439839-22453017	-	1.10466	0.212379	1.67811	73.4174	49.3385	79.0858	34.14	42.5847	24.7136
100697698	XM_003449122.5	e2f1	gene29915	protein_coding	GO:0046983,GO:0003700,GO:0005667,GO:0006355	K17454	transcription factor E2F1	NC_031984.2:28966590-28975149	-	1.45603	-0.656202	1.67604	1.22498	0.190916	0.396971	0.446498	0.30087	0.124228
100704771	XM_003441994.5	slc35b1	gene4031	protein_coding	GO:0055085	K15275	solute carrier family 35 member B1	NC_031969.2:28784170-28790819	-	0.879525	1.64212	1.67104	24.4636	20.4108	10.9478	13.2971	6.53934	3.43791
100698291	XM_003440374.5	psmd7	gene10205	protein_coding	GO:0005838,GO:0005515	K03038	26S proteasome non-ATPase regulatory subunit 7	NC_031972.2:56217412-56222655	-	0.778793	1.32131	1.67001	20.763	28.8261	24.033	12.1018	11.5354	7.55239
100690634	XM_003441865.4//XM_005471238.4	psmc5	gene11334	protein_coding	GO:0036402,GO:0005524	K03066	26S proteasome regulatory subunit 8	NC_031973.2:15801818-15806208	-	0.563543	1.49928	1.66995	23.9472	51.3923	35.5847	16.2036	18.179	11.183
100698293	XM_005470884.4//XM_013268640.3//XM_019361516.2//XM_025909117.1	wwox	gene10201	protein_coding	GO:0005515	K19329	WW domain-containing oxidoreductase	NC_031972.2:56052171-56179975	-	-0.298244	0.489669	1.66908	1.33997	1.92376	1.98941	1.64769	1.37008	0.625579
100697268	XM_003449786.5//XM_005475581.3	LOC100697268	gene25316	protein_coding	GO:0019867	K07277	sorting and assembly machinery component 50 homolog B	NC_031981.2:37302679-37315483	+	1.02988	2.43017	1.66867	7.75511	11.8413	21.648	3.79808	2.19707	6.80921
100692663	XM_005447772.4	cebpa	gene1234	protein_coding	GO:0003700,GO:0006355	K09055	CCAAT/enhancer-binding protein alpha	NC_031965.2:37673287-37676008	+	-0.453456	-0.106402	1.66833	16.0437	6.506	174.796	21.9689	7.00397	54.9937
100707600	XM_005470670.4//XM_005470671.4	zwilch	gene9981	protein_coding	GO:0007093,GO:1990423	K11579	protein zwilch homolog	NC_031972.2:51612132-51619239	-	4.85245	-0.92881	1.66795	2.11325	0.196147	0.883942	0.0731508	0.373406	0.278176
100711541	XM_003440012.5	cope	gene33771	protein_coding	GO:0005198,GO:0006890	K17268	coatomer subunit epsilon	NC_031986.2:44411363-44419665	+	0.891799	1.36602	1.66764	42.9874	47.9977	42.6733	23.1677	18.6212	13.4322
100707059	XM_003459846.5	polk	gene17115	protein_coding	GO:0003684,GO:0006281,GO:0003887	K03511	DNA polymerase kappa	NC_031977.2:16933788-16942319	-	2.22382	0.450581	1.66681	5.70867	1.12063	1.80966	1.22208	0.820019	0.56995
100703190	XM_003451963.4	comtd1	gene18674	protein_coding	GO:0008171		catechol O-methyltransferase domain-containing protein 1	NC_031978.2:15980511-15983972	-	-1.25753	0.940735	1.66637	30.7852	518.541	912.004	73.6031	270.143	287.323
100695024	XM_003443609.5	LOC100695024	gene12648	protein_coding	GO:0004866,GO:0005622,GO:0004869	K13907	cystatin-B	NC_031974.2:18541778-18543040	-	1.87961	2.36785	1.665	49.7934	48.6164	56.271	13.5317	9.41867	17.7447
100701338	XM_003438873.5	slc17a9	gene29303	protein_coding	GO:0016021,GO:0055085	K12303	solute carrier family 17 member 9	NC_031984.2:15565244-15577518	+	-0.367933	0.375288	1.66457	5.18332	6.06583	14.1097	6.68909	4.67646	4.45075
100690427	XM_003438337.3	mtx2	gene18363	protein_coding	GO:0001401	K17776	metaxin-2	NC_031978.2:6927059-6931910	+	0.0332157	0.884546	1.66408	8.04865	10.3387	21.9521	7.86546	5.60004	6.92689
100698144	XM_003447876.5	LOC100698144	gene7024	protein_coding	GO:0036444,GO:0051560,GO:1990246	K22830	essential MCU regulator, mitochondrial	NC_031971.2:24377419-24379108	+	-0.175422	1.02043	1.66306	7.32676	11.3397	14.1443	8.27407	5.59013	4.46632
100703078	XM_025907134.1//XM_025907135.1	hp1bp3	gene4785	protein_coding	GO:0000786,GO:0003677,GO:0005634,GO:0006334		heterochromatin protein 1-binding protein 3	NC_031970.2:10688995-10697222	-	-0.12501	0.978644	1.66213	3.18809	4.55643	16.1713	3.47666	2.31219	5.10968
100701929	XM_003449973.4	ndufb7	gene7335	protein_coding	GO:0003954,GO:0005739,GO:0008137	K03963	NADH dehydrogenase [ubiquinone] 1 beta subcomplex subunit 7	NC_031971.2:31016822-31019503	-	-0.312378	0.409168	1.66114	27.21	44.124	76.1221	33.7881	33.2279	24.069
100710691	XM_003452576.5	gng5	gene22531	protein_coding	GO:0003924,GO:0005834,GO:0007186	K04542	guanine nucleotide-binding protein G(I)/G(S)/G(O) subunit gamma-5	NC_031980.2:36970141-36971759	-	0.607983	1.53878	1.66109	7.63548	9.68742	16.1633	5.00974	3.33418	5.11084
109199063		LOC109199063	gene13448	lncRNA				NC_031975.2:6288652-6290647	-	1.21165	9.99095	12.2236	0.677007	1.0176	4.78273	0.292314	0.001	0.001
100690755	XM_005456942.3//XM_005456945.3//XM_005456947.3//XM_013275743.2//XM_019359991.1//XM_019359992.1//XM_019359993.1//XM_019359994.1	fam13a	gene6700	protein_coding	GO:0007165		protein FAM13A	NC_031971.2:17150547-17201171	+	1.20004	1.08656	1.65979	31.4165	24.0656	25.7948	13.6744	11.3321	8.16368
100689810	XM_003437497.4	gnpnat1	gene898	protein_coding	GO:0004343,GO:0006048	K00621	glucosamine 6-phosphate N-acetyltransferase	NC_031965.2:27566572-27570093	-	1.72931	2.21929	1.6597	10.6506	11.0542	7.06349	3.21218	2.37386	2.23563
100706535	XM_003442419.5	LOC100706535	gene4352	protein_coding	GO:0005125,GO:0045639	K05423	uncharacterized protein LOC100706535	NC_031969.2:34974614-34978456	+	10.7005	4.316	1.65635	1.66412	107.068	0.177691	0.001	5.37543	0.0563707
100697981	XM_003453740.5	LOC100697981	gene7495	protein_coding	GO:0006886,GO:0006888,GO:0030127,GO:0008270	K14006	protein transport protein Sec23B	NC_031971.2:33591743-33601106	+	0.599521	2.12731	1.6557	15.4829	31.5273	11.787	10.2183	7.21608	3.741
100690598	XM_019366138.2//XM_019366139.2	LOC100690598	gene16568	protein_coding	GO:0005515,GO:0006801,GO:0043020	K21432	neutrophil cytosol factor 2	NC_031977.2:2433044-2455485	+	2.8227	3.12156	1.65553	1.63132	3.46037	0.641109	0.23058	0.397593	0.203502
106097043	XM_019348637.2	LOC106097043	gene28016	protein_coding	GO:0015074		uncharacterized protein LOC106097043	NC_031983.2:18492975-18497623	+	2.76865	2.58728	1.65464	1.59289	2.29969	1.21746	0.233743	0.382667	0.386687
102080582	XM_005472690.3	LOC102080582	gene15524	protein_coding		K03029	26S proteasome non-ATPase regulatory subunit 4	NC_031976.2:20645552-20650732	+	0.224326	0.912645	1.65383	11.4928	19.2005	16.0903	9.83778	10.1995	5.11341
100704072	XM_019365496.2	pop5	gene16780	protein_coding	GO:0004540,GO:0008033	K03537	ribonuclease P/MRP protein subunit POP5	NC_031977.2:8612289-8615760	+	-0.280259	1.64087	1.65371	2.61328	2.62183	1.79648	3.1736	0.840722	0.570961
100706312	XM_013276523.3//XM_019347090.2//XM_025899502.1	uchl5	gene25042	protein_coding	GO:0004843,GO:0005622,GO:0006511	K05610	ubiquitin carboxyl-terminal hydrolase isozyme L5	NC_031981.2:29174157-29181954	-	0.606682	1.3502	1.64924	7.78521	10.5316	12.923	5.11259	4.13088	4.11996
106099039		LOC106099039	gene8385	lncRNA				NC_031972.2:11855248-11856028	-	9.04804	10.0308	9.38849	0.529335	1.04611	0.670221	0.001	0.001	0.001
109200124		LOC109200124	gene30181	lncRNA				NC_031985.2:395500-396460	+	9.45852	10.0397	8.79052	0.703553	1.05259	0.442802	0.001	0.001	0.001
100699284	XM_003443373.5	tgfbi	gene1581	protein_coding	GO:0005178,GO:0005518,GO:0007155,GO:0008283,GO:0050840	K19519	transforming growth factor-beta-induced protein ig-h3	NC_031966.2:9774484-9795442	-	0.666424	-1.24303	1.64729	1.97322	0.483601	0.951121	1.24326	1.14466	0.303636
100704003	XM_005456487.4	LOC100704003	gene18781	protein_coding	GO:0007165	K20640	rho GTPase-activating protein 19	NC_031978.2:18405881-18412548	-	3.26442	-1.78881	1.6465	1.88856	0.170844	0.949124	0.196536	0.590316	0.303163
100694022	XM_003438434.5	abcg5	gene18493	protein_coding	GO:0016020,GO:0005524,GO:0016887	K05683	ATP-binding cassette sub-family G member 5	NC_031978.2:11201728-11214558	+	-3.24771	0.394412	1.64522	0.280627	7.42912	47.0217	2.66555	5.65207	15.0327
100706009	XM_003444077.5	chrac1	gene31146	protein_coding		K11656	chromatin accessibility complex protein 1	NC_031985.2:21144509-21148104	-	0.410944	1.52816	1.64395	2.39687	3.65408	1.84979	1.80276	1.26694	0.591893
100710147	XM_003447178.3	psmb2	gene30820	protein_coding	GO:0004298,GO:0005839,GO:0051603	K02734	proteasome subunit beta type-2	NC_031985.2:14003219-14021405	-	0.707156	1.61396	1.64314	39.3165	72.087	52.6194	24.0824	23.5508	16.8466
100707916	XM_003452237.4	ndufb6	gene6754	protein_coding	GO:0005747,GO:0006120	K03962	NADH dehydrogenase [ubiquinone] 1 beta subcomplex subunit 6	NC_031971.2:18747087-18749373	-	0.984369	1.85033	1.64235	18.8128	44.3109	65.9472	9.50887	12.2887	21.1251
100700576	XM_003450787.5	LOC100700576	gene302	protein_coding	GO:0022857	K15121	solute carrier family 25 member 44	NC_031965.2:10696892-10703629	-	-0.00958555	2.19039	1.64226	1.53908	1.64847	1.69044	1.54934	0.361168	0.541538
100709104	XM_019354372.2	timm22	gene13441	protein_coding	GO:0042721,GO:0045039	K17790	mitochondrial import inner membrane translocase subunit Tim22	NC_031975.2:6101767-6104012	-	0.324294	0.998233	1.64203	2.56524	1.94347	3.19817	2.04883	0.972926	1.02471
100698021	XM_003439783.4	LOC100698021	gene33388	protein_coding	GO:0004252,GO:0006508	K01345	chymotrypsin-like elastase family member 3B	NC_031986.2:36723179-36726127	-	-2.26945	-11.9789	1.63724	0.136032	0.001	0.449155	0.655863	4.03658	0.14439
100698442	XM_003457528.5	sdf2	gene14001	protein_coding	GO:0016020		stromal cell-derived factor 2	NC_031975.2:17387904-17394603	+	0.592372	1.4523	1.636	10.2647	12.3118	9.3853	6.80808	4.49921	3.01969
100693736	XM_003456026.5//XM_005475107.4//XM_005475108.4//XM_025898996.1	LOC100693736	gene22246	protein_coding	GO:0016192		vesicle transport protein GOT1B	NC_031980.2:28099292-28108610	-	1.0546	1.05463	1.63555	21.976	12.6851	10.8724	10.5799	6.10688	3.49925
100690020	XM_005467885.4//XM_005467887.3//XM_025897329.1	LOC100690020	gene2317	protein_coding			acidic repeat-containing protein	NC_031966.2:27695706-27705835	+	3.08588	-0.0207812	1.63413	1.48345	0.188232	1.55848	0.174715	0.190963	0.502087
100692987	XM_003447614.5	thoc3	gene1510	protein_coding	GO:0000346,GO:0006406,GO:0005515	K12880	THO complex subunit 3	NC_031966.2:7005967-7009886	-	0.522545	2.16257	1.63385	1.98636	1.33604	1.93704	1.38279	0.298415	0.624166
100709951	XM_003440508.5	gdpgp1	gene10282	protein_coding	GO:0080048	K15630	GDP-D-glucose phosphorylase 1	NC_031972.2:57571295-57577012	-	0.746114	4.90889	1.63379	1.0499	1.63537	0.488019	0.625958	0.0544367	0.15726
112844913		LOC112844913	gene39995	lncRNA				NW_020327578.1:75532-81537	-	4.22266	1.89645	-0.436296	1.45275	0.206669	0.0750743	0.0778117	0.0555121	0.101585
102076035		LOC102076035	gene28460	lncRNA				NC_031983.2:28997944-28998914	+	11.8262	10.0709	11.7628	3.63118	1.07558	3.47489	0.001	0.001	0.001
100710004	XM_005458348.4//XM_005458349.4//XM_013276567.3//XM_013276568.3	pisd	gene9410	protein_coding	GO:0004609,GO:0008654,GO:0005739	K01613	phosphatidylserine decarboxylase proenzyme, mitochondrial	NC_031972.2:38153741-38166909	+	-2.27041	-1.64749	1.63275	8.62077	7.51112	121.349	41.5917	23.5315	39.1317
100690533	XM_003441520.4	psma5	gene5523	protein_coding	GO:0004298,GO:0005839,GO:0051603,GO:0004175,GO:0006511,GO:0019773	K02729	proteasome subunit alpha type-5	NC_031970.2:25679275-25683697	-	0.697709	1.3268	1.63264	26.3675	58.1159	40.0223	16.2569	23.168	12.9071
100710456	XM_003438651.5	LOC100710456	gene11840	protein_coding	GO:0006621,GO:0016021,GO:0046923	K10949	ER lumen protein-retaining receptor 2	NC_031973.2:26765597-26771966	-	0.346571	0.951322	1.63263	71.0497	93.4793	76.1671	55.8771	48.3436	24.5639
100691559	XM_003452821.4	mif4gd	gene3443	protein_coding	GO:0003723,GO:0005515		MIF4G domain-containing protein	NC_031969.2:17397278-17401731	-	0.384581	1.35987	1.63186	1.94245	2.61797	1.99723	1.48792	1.02001	0.644451
100696414	XM_003459383.5//XM_005464901.4	atp6v1c1	gene14871	protein_coding	GO:0015078,GO:0015991,GO:0033180	K02148	V-type proton ATPase subunit C 1	NC_031976.2:6514219-6522140	+	0.447847	1.04714	1.62598	9.59857	7.50037	10.872	7.03706	3.62962	3.52242
102080076	XM_019345719.2	LOC102080076	gene22005	protein_coding	GO:0005506,GO:0016705,GO:0020037,GO:0055114	K17854	cytochrome P450 2K1	NC_031980.2:22369082-22373491	-	-3.42577	0.326247	1.62594	0.812483	14.0594	21.1436	8.73117	11.2139	6.85049
100710682	XM_005471643.4//XM_005471644.4	map3k8	gene13125	protein_coding	GO:0004672,GO:0005524,GO:0006468	K04415	mitogen-activated protein kinase kinase kinase 8	NC_031974.2:29561893-29569315	+	0.910592	0.340695	1.62575	21.2752	105.345	11.9229	11.3177	83.1868	3.86352
100694493	XM_003442862.4	pygl	gene28136	protein_coding	GO:0005975,GO:0008184	K00688	glycogen phosphorylase, liver form	NC_031983.2:21033789-21046047	+	0.0517853	0.339645	1.62434	50.2265	54.8163	126.312	48.4556	43.3178	40.9703
102081053	XM_019356959.2	LOC102081053	gene36766	protein_coding			interferon-induced protein with tetratricopeptide repeats 5	NC_031967.2:59663066-59672498	-	4.1672	0.219541	1.62402	16.6611	62.6836	61.7925	0.927365	53.8351	20.0473
100702029	XM_003452301.5	slc1a4	gene19202	protein_coding	GO:0015293,GO:0016021	K05615	neutral amino acid transporter A	NC_031978.2:28867124-28884756	+	2.83245	1.45024	1.62323	18.7726	64.8416	7.74798	2.63556	23.7295	2.51505
100707849	XM_005460241.4//XM_005460242.4//XM_005460243.4//XM_005460244.3//XM_025899009.1//XM_025899010.1	LOC100707849	gene22210	protein_coding	GO:0016020,GO:0022857,GO:0055085	K14386	sodium-dependent multivitamin transporter	NC_031980.2:27030975-27055154	-	-0.602325	-0.611029	1.62188	3.26298	4.56302	9.13384	4.95373	6.96932	2.9677
100696614	XM_003444539.5//XM_005451512.4	rasgef1b	gene17904	protein_coding	GO:0005085,GO:0005622,GO:0007264,GO:0043547		ras-GEF domain-containing family member 1B	NC_031977.2:34368371-34480491	-	-0.174713	-0.329	1.62171	1.51779	3.24905	2.9595	1.71319	4.08127	0.961687
100710035	XM_003441765.5	chac2	gene11118	protein_coding	GO:0003839,GO:0006751	K07232	glutathione-specific gamma-glutamylcyclotransferase 2	NC_031973.2:10809999-10815870	+	0.296644	1.95377	1.61642	3.84308	8.13074	1.63778	3.12882	2.09887	0.534152
100709910	XM_003455439.5	mospd2	gene23312	protein_coding			motile sperm domain-containing protein 2	NC_031987.2:18199929-18216358	+	0.0422811	0.317327	1.61624	9.41148	9.20527	13.2761	9.13966	7.38774	4.33046
100690812	XM_013269549.3//XM_013269550.3//XM_013269551.3//XM_013269552.3//XM_013269553.3//XM_013269554.3//XM_025906311.1	LOC100690812	gene3708	protein_coding		K12471	epsin-3	NC_031969.2:22598914-22609255	-	0.571962	1.51215	1.61481	0.797293	1.61428	3.93909	0.53634	0.565946	1.28614
100709734	XM_003453616.5	ufc1	gene9401	protein_coding		K12165	ubiquitin-fold modifier-conjugating enzyme 1	NC_031972.2:38098090-38099599	-	0.725898	2.11969	1.613	25.7588	39.1156	21.1171	15.5743	9.00036	6.90356
102078066	XM_005461084.2//XM_019358045.1	LOC102078066	gene3514	protein_coding	GO:0005515		sterile alpha motif domain-containing protein 9-like	NC_031969.2:18575414-18587480	-	-0.980776	-1.09106	1.61291	0.493547	0.405496	2.86271	0.974028	0.863833	0.935928
100705487	XM_003444075.4	LOC100705487	gene31150	protein_coding	GO:0005750,GO:0006122	K00417	cytochrome b-c1 complex subunit 7	NC_031985.2:21162110-21165692	-	0.664377	1.06775	1.61167	40.9656	99.9044	111.283	25.8477	47.6606	36.4139
100701854	XM_003454749.5	LOC100701854	gene35113	protein_coding			complement C1q subcomponent subunit B-like	NC_031967.2:28533790-28540724	-	0.742779	-0.467512	1.6111	0.0719112	0.180253	2.18269	0.0429732	0.24924	0.714502
100696341	XM_003442547.5	psmd3	gene4351	protein_coding	GO:0000502,GO:0030234,GO:0042176	K03033	26S proteasome non-ATPase regulatory subunit 3	NC_031969.2:34946172-34951834	+	0.781622	1.74595	1.61068	32.7447	56.6569	37.1676	19.048	16.8916	12.1703
100709967	XM_003444841.4	LOC100709967	gene29763	protein_coding	GO:0006508,GO:0008236	K01303	acylamino-acid-releasing enzyme	NC_031984.2:25172209-25180296	-	-1.62471	1.19693	1.60987	0.234548	0.553391	3.02972	0.7233	0.24139	0.99262
102081857	XM_005451588.4	ckap4	gene24447	protein_coding		K13999	cytoskeleton-associated protein 4	NC_031981.2:13872810-13875786	+	1.7309	1.31507	1.60937	4.42703	0.432976	0.921205	1.3337	0.174016	0.301918
100708487	XM_003458507.4//XM_005463567.3//XM_005463568.3	trim71	gene31544	protein_coding	GO:0008270,GO:0005515	K12035	E3 ubiquitin-protein ligase TRIM71	NC_031985.2:28483387-28520136	-	1.87336	0.454304	1.60615	3.74512	1.25085	2.11877	1.02218	0.912948	0.695961
100697970	XM_003452286.5	LOC100697970	gene6770	protein_coding	GO:0003956,GO:0006471	K19977	ecto-ADP-ribosyltransferase 5	NC_031971.2:19059072-19063106	+	1.16818	0.429229	1.60592	2.86273	1.79532	1.16294	1.27386	1.33331	0.382055
100691598	XM_003439337.5//XM_005448920.4//XM_025910349.1	insig1	gene12569	protein_coding	GO:0008203		insulin-induced gene 1 protein	NC_031974.2:16862227-16868529	-	0.370649	-1.96775	1.60589	365.718	376.563	564.597	282.859	1472.95	185.489
100709336	XM_003446172.5	LOC100709336	gene28431	protein_coding	GO:0008134,GO:0019904,GO:0003700,GO:0006355,GO:0043565	K08035	hepatocyte nuclear factor 3-beta	NC_031983.2:28013697-28016379	-	-1.22265	-0.727966	1.60566	15.0745	17.8078	76.3874	35.1801	29.4951	25.0997
100699093	XM_003439702.4	aldh7a1	gene33824	protein_coding	GO:0016491,GO:0055114	K14085	alpha-aminoadipic semialdehyde dehydrogenase	NC_031986.2:45516026-45519697	+	-0.469873	1.72396	1.6044	20.1243	74.8113	139.84	27.8719	22.6467	45.9894
100691439	XM_003440348.5	pgghg	gene9938	protein_coding	GO:0003824,GO:0005975	K22078	protein-glucosylgalactosylhydroxylysine glucosidase	NC_031972.2:50901412-50907834	-	-0.514786	4.52671	1.60438	2.50955	2.19948	3.39388	3.5856	0.0954209	1.11617
100699165	XM_005475938.4	LOC100699165	gene25585	protein_coding			Golgi reassembly-stacking protein 1	NC_031982.2:7347230-7353429	+	0.858732	0.952153	1.60192	11.9684	11.0044	9.53499	6.59982	5.68774	3.1412
100698452	XM_005448040.4	LOC100698452	gene11722	protein_coding			28 kDa heat- and acid-stable phosphoprotein	NC_031973.2:22614022-22618088	+	0.713613	2.01104	1.60124	16.9217	19.8814	5.36057	10.3187	4.93247	1.76681
102083118	XM_005467870.4	LOC102083118	gene2290	protein_coding	GO:0002755,GO:0043124,GO:0050727,GO:0070373		uncharacterized protein LOC102083118	NC_031966.2:27182846-27190987	-	3.5386	0.455131	1.60072	1.46681	4.27198	0.511933	0.126226	3.11617	0.168791
100709869	XM_003443920.5//XM_013270548.3//XM_013270549.3//XM_019361775.2	LOC100709869	gene9719	protein_coding	GO:0003700,GO:0005634,GO:0006355,GO:0008270,GO:0043565	K07294	peroxisome proliferator-activated receptor alpha	NC_031972.2:46420534-46451873	+	0.278594	-1.13797	1.60007	5.91376	0.340739	16.2029	4.87527	0.749867	5.34472
100690837	XM_003447527.4	LOC100690837	gene34740	protein_coding	GO:0006662,GO:0015035,GO:0045454	K03671	thioredoxin	NC_031967.2:22074514-22078766	-	1.25882	2.13701	1.59904	103.493	357.041	325.007	43.2482	81.1733	107.284
100702729	XM_003448060.5//XM_019347123.2	nup37	gene24564	protein_coding	GO:0005515,GO:0031080	K14302	nucleoporin Nup37	NC_031981.2:16916582-16934361	+	0.737772	0.344443	1.59847	4.57414	4.85357	3.01535	2.74295	3.82273	0.995752
102078176	XM_019346561.2//XM_019346562.2//XM_019346563.2	LOC102078176	gene24990	protein_coding	GO:0005615,GO:0004867		leukocyte elastase inhibitor	NC_031981.2:27533016-27605244	+	1.74174	1.6002	1.59817	0.323587	1.23966	1.59467	0.0967554	0.408878	0.526712
100693291	XM_003455621.4//XM_005460316.4//XM_005460317.4	LOC100693291	gene21383	protein_coding	GO:0003824,GO:0050662	K15789	L-threonine 3-dehydrogenase, mitochondrial	NC_031980.2:8536691-8542956	+	0.760033	-1.07005	1.59789	81.2811	56.4752	181.424	47.9951	118.57	59.9353
100692967	XM_003442622.4	traip	gene5823	protein_coding		K11985	E3 ubiquitin-protein ligase TRAIP	NC_031970.2:31409251-31414833	-	3.98489	-0.130567	1.5971	1.57438	0.183555	0.58844	0.0994349	0.200942	0.194503
100696334	XM_003441123.5	gclc	gene18866	protein_coding	GO:0004357,GO:0006750	K11204	glutamate--cysteine ligase catalytic subunit	NC_031978.2:19586786-19597831	-	-0.536296	-0.195804	1.59533	4.7124	8.76587	15.4608	6.83413	10.0401	5.1167
109203838	XM_019363647.2	LOC109203838	gene14711	protein_coding			uncharacterized protein LOC109203838	NC_031975.2:34425762-34433035	+	5.54301	4.26454	1.59461	89.663	97.7995	5.63067	1.92309	5.08842	1.86438
100707762	XM_003457723.5	LOC100707762	gene35302	protein_coding	GO:0042742		liver-expressed antimicrobial peptide 2	NC_031967.2:32512871-32516018	+	-4.028	0.497454	1.59421	5.61383	63.0882	192.276	91.5813	44.6889	63.6825
100711491	XM_003451575.5	fbxl3	gene23533	protein_coding	GO:0005515	K10269	F-box/LRR-repeat protein 3	NC_031987.2:22667687-22678137	+	1.23796	0.568493	1.59415	5.70643	5.01085	6.61709	2.41936	3.37892	2.1917
100710246	XM_003447920.5	LOC100710246	gene7019	protein_coding			serine hydrolase-like protein	NC_031971.2:24334134-24345354	-	-0.392234	0.100932	1.59394	4.02056	6.47762	12.8443	5.27668	6.03993	4.25486
100709135	XM_005479121.4	LOC100709135	gene33731	protein_coding	GO:0016021	K10249	elongation of very long chain fatty acids protein 4	NC_031986.2:43616963-43624124	-	-0.572272	3.58127	1.59364	0.776803	6.72537	10.544	1.155	0.561885	3.4936
100692378	XM_005475388.4	pdia5	gene23689	protein_coding	GO:0045454	K09583	protein disulfide-isomerase A5	NC_031987.2:26500474-26571214	+	0.716308	1.40782	1.59183	12.5816	7.58179	10.897	7.65783	2.85744	3.61508
100701277	XM_003445232.5	surf4	gene8688	protein_coding	GO:0016021	K20369	surfeit locus protein 4	NC_031972.2:20480112-20488051	+	-0.0385413	0.956251	1.59148	91.0218	99.3984	96.0748	93.4862	51.2294	31.8805
100697842	XM_005476413.3//XM_013271037.3	mcm4	gene26193	protein_coding	GO:0003677,GO:0003678,GO:0005524,GO:0006270,GO:0042555	K02212	DNA replication licensing factor MCM4	NC_031982.2:18518771-18525072	+	2.14635	0.916112	1.59102	9.04109	1.25557	2.13657	2.04223	0.665371	0.709206
100708957	XM_003440414.5	kti12	gene10064	protein_coding		K15456	protein KTI12 homolog	NC_031972.2:52905091-52910905	-	0.983746	3.44478	1.59043	4.31151	1.22987	1.60131	2.18018	0.112948	0.53175
100696325	XM_003439268.5	pxdc1	gene12453	protein_coding	GO:0035091		PX domain-containing protein 1	NC_031974.2:13993135-14005064	-	0.57138	-0.4764	1.58899	6.28501	1.93379	10.7388	4.22964	2.69042	3.56962
100692102	XM_005470272.4//XM_025909145.1	LOC100692102	gene8781	protein_coding	GO:0016021		transmembrane protein 120B	NC_031972.2:22379314-22389283	-	-1.85138	-0.233769	1.58832	4.63362	4.27093	16.2892	16.7202	5.0222	5.41713
100697541	XM_003452611.5//XM_005457406.4	arfgap2	gene103	protein_coding	GO:0005096	K12493	ADP-ribosylation factor GTPase-activating protein 2	NC_031965.2:3426676-3441765	-	0.0462332	0.904228	1.588	9.614	18.3492	11.2665	9.31079	9.80432	3.7476
100706528	XM_003439817.5	LOC100706528	gene33700	protein_coding	GO:0006122,GO:0008121	K00416	cytochrome b-c1 complex subunit 6, mitochondrial	NC_031986.2:43108019-43110628	+	0.271741	1.32406	1.58786	20.2003	51.9458	50.8195	16.7323	20.7476	16.9058
100702842	XM_005460446.4//XM_005460447.4//XM_005460448.4//XM_019346990.2	lepr	gene25213	protein_coding	GO:0038021	K05062	leptin receptor	NC_031981.2:34186311-34216563	+	0.319795	-0.759965	1.58772	2.8472	2.2073	2.68718	2.28113	3.73795	0.894014
100709661	XM_003438734.2	LOC100709661	gene11602	protein_coding		K08731	baculoviral IAP repeat-containing protein 5.2	NC_031973.2:20494696-20497673	+	4.02503	1.09552	1.58557	7.61082	4.08278	7.63711	0.467496	1.91061	2.54463
100706004	XM_005468739.4//XM_025906337.1	cmc4	gene3807	protein_coding			cx9C motif-containing protein 4	NC_031969.2:24152841-24154157	+	-1.38927	-0.0774922	1.58519	0.439498	2.2114	6.40055	1.15125	2.33343	2.13318
100707983	XM_019352237.2//XM_019352238.2//XM_019352239.2	LOC100707983	gene33155	protein_coding		K20353	protein transport protein Sec16B	NC_031986.2:31125934-31138616	-	0.172382	0.566157	1.58479	9.60063	10.501	11.4897	8.51937	7.09252	3.83035
100701487	XM_013276490.3	mms22l	gene15186	protein_coding			protein MMS22-like	NC_031976.2:15052745-15070450	+	3.56565	6.55653	1.58461	1.3844	0.0941266	0.565308	0.116921	0.001	0.188482
100694867	XM_019351987.2	LOC100694867	gene32643	protein_coding	GO:0005874,GO:0007017,GO:0003924	K07374	tubulin alpha-1C chain	NC_031986.2:20646525-20653411	-	0.692632	2.8553	1.58307	42.3234	51.8477	110.482	26.1865	7.16473	36.8757
100708088	XM_005476701.2	rabggtb	gene26510	protein_coding	GO:0003824	K05956	geranylgeranyl transferase type-2 subunit beta	NC_031982.2:25764379-25769308	-	-0.202976	1.49503	1.58295	5.77924	9.39615	6.09957	6.65231	3.3335	2.03603
100697901	XM_003454813.5//XM_019367679.2//XM_019367680.2//XM_019367681.2	srprb	gene20151	protein_coding		K12272	signal recognition particle receptor subunit beta	NC_031979.2:23287486-23292138	+	0.633366	2.41473	1.58234	23.4225	37.9941	17.5099	15.0998	7.1254	5.84724
100699159	XM_003456206.5	LOC100699159	gene23974	protein_coding	GO:0000062	K08762	acyl-CoA-binding protein	NC_031987.2:33551206-33557488	+	0.172532	1.70378	1.58132	141.701	512.421	533.316	125.729	157.303	178.221
100708802	XM_003447173.5	LOC100708802	gene30831	protein_coding	GO:0004252,GO:0070008,GO:0006508,GO:0008236	K01322	prolyl endopeptidase	NC_031985.2:14520626-14535572	-	1.78955	0.958734	1.58036	9.00478	3.71001	8.2424	2.60475	1.90883	2.75625
100698426	XM_013276088.3//XM_025902343.1	LOC100698426	gene30458	protein_coding	GO:0016020,GO:0030001,GO:0046873,GO:0055085	K14713	zinc transporter Slc39a7	NC_031985.2:6808326-6816886	-	0.315163	1.30645	1.57897	20.7761	22.7583	21.637	16.699	9.20152	7.24233
100712524	XM_005449378.4	fa2h	gene8163	protein_coding	GO:0005506,GO:0008610,GO:0016491,GO:0055114	K19703	fatty acid 2-hydroxylase	NC_031972.2:6553513-6586573	-	1.73248	-0.839956	1.57881	9.38353	2.92479	19.4891	2.82383	5.23536	6.52414
100695203	XM_003441795.5	ndufb8	gene11169	protein_coding	GO:0003954,GO:0005739,GO:0008137	K03964	NADH dehydrogenase [ubiquinone] 1 beta subcomplex subunit 8, mitochondrial	NC_031973.2:12099033-12103252	+	0.571961	1.39942	1.57772	14.6867	49.073	56.9595	9.87977	18.6027	19.082
102078636		LOC102078636	gene39305	lncRNA				NW_020327299.1:1613-13864	-	8.40195	10.1278	7.71232	0.338252	1.11882	0.20972	0.001	0.001	0.001
100696518	XM_003441886.4	LOC100696518	gene11107	protein_coding	GO:0051260,GO:0005216,GO:0006811,GO:0016020,GO:0055085,GO:0005249,GO:0006813,GO:0008076	K04902	potassium voltage-gated channel subfamily G member 3	NC_031973.2:10594404-10600526	+	0.0229266	0.145817	1.57693	0.534444	2.59714	5.13459	0.526018	2.34747	1.72108
112846526		LOC112846526	gene37379	lncRNA				NC_031967.2:72999142-72999819	+	-0.778878	1.49005	3.17027	0.289078	1.12033	5.59037	0.495999	0.398839	0.621003
100701183	XM_003445146.5	LOC100701183	gene24168	protein_coding	GO:0004672,GO:0005524,GO:0006468	K04441	mitogen-activated protein kinase 12	NC_031981.2:3898382-3905282	-	5.85827	-6.2908	1.57418	2.89339	0.001	0.374942	0.0498762	0.0782923	0.125918
100707119	XM_003454271.5	LOC100707119	gene30123	protein_coding	GO:0004672,GO:0005524,GO:0006468	K08859	serine/threonine-protein kinase 35	NC_031984.2:35721853-35744567	-	0.156695	-0.483476	1.57377	0.882677	1.54114	1.59985	0.79183	2.15468	0.537438
100708235	XM_003439912.5	rpp21	gene33458	protein_coding		K03540	ribonuclease P protein subunit p21	NC_031986.2:38152045-38153837	+	0.82638	0.773737	1.57287	3.66782	3.04992	2.82128	2.06844	1.7839	0.948345
109200509	XM_019356102.2	LOC109200509	gene37014	protein_coding			uncharacterized protein LOC109200509	NC_031967.2:64645463-64648297	+	0.759625	0.65873	1.57144	0.382819	1.26542	1.16182	0.226112	0.801562	0.39092
100695764	XM_003451686.5//XM_019365297.2//XM_019365299.2//XM_019365300.2	rfk	gene17292	protein_coding	GO:0008531,GO:0009231	K00861	riboflavin kinase	NC_031977.2:19598403-19605176	-	0.202609	0.936925	1.57091	7.04375	31.2171	10.0515	6.12086	16.3061	3.3833
100705679	XM_003445579.5//XM_005473004.4//XM_005473005.4	mlec	gene16766	protein_coding	GO:0030246		malectin	NC_031977.2:8504675-8516323	+	0.0192657	1.17947	1.57065	1.761	0.977917	1.30956	1.73764	0.431763	0.440871
100698186	XM_013273585.3	aco2	gene11715	protein_coding		K01681	aconitate hydratase, mitochondrial	NC_031973.2:22539667-22547706	+	0.176135	0.558896	1.57	9.9499	8.93322	10.1297	8.80637	6.06406	3.41176
100708667	XM_003457060.5	LOC100708667	gene28852	protein_coding	GO:0016021,GO:0055085,GO:0005887,GO:0008028,GO:0015129,GO:0015718	K08179	monocarboxylate transporter 1	NC_031984.2:6397562-6426632	-	-0.591254	0.0604764	1.56953	117.3	350.307	11.6044	176.719	335.926	3.90974
112841642	XM_003458807.5	LOC112841642	gene27800	protein_coding			platelet-activating factor receptor-like	NC_031983.2:15263658-15267485	-	4.69326	2.00152	1.56925	5.58061	8.23649	0.22007	0.215709	2.05696	0.0741601
100702682	XM_003437629.5	LOC100702682	gene924	protein_coding		K20350	transmembrane emp24 domain-containing protein 3	NC_031965.2:28172604-28175802	+	0.943109	2.40293	1.5684	55.6962	48.4977	36.7036	28.9682	9.16994	12.3758
100707139	XM_003458266.5	alg5	gene13913	protein_coding		K00729	dolichyl-phosphate beta-glucosyltransferase	NC_031975.2:15854309-15861388	+	0.834405	1.19865	1.56818	26.9098	31.8463	22.6731	15.0914	13.8749	7.64615
100690105	XM_003444769.4	atp5f1e	gene29733	protein_coding	GO:0000275,GO:0015986,GO:0046933	K02135	ATP synthase subunit epsilon, mitochondrial	NC_031984.2:24533614-24535465	+	0.123599	1.51415	1.5668	31.4694	110.5	163.994	28.8856	38.6863	55.3571
100704477	XM_003437716.4	LOC100704477	gene1173	protein_coding	GO:0016791	K13248	pyridoxal phosphate phosphatase PHOSPHO2	NC_031965.2:35616720-35621191	-	0.0511414	1.47683	1.56304	1.95994	2.21303	0.292533	1.89168	0.795089	0.0990041
100697038	XM_003438361.4//XM_005474201.4	gtpbp2	gene18633	protein_coding	GO:0005525,GO:0003924		GTP-binding protein 2	NC_031978.2:15443206-15453567	+	0.304092	0.722867	1.56289	2.13525	2.70723	2.49647	1.72945	1.64029	0.844989
100697367	XM_003454811.5//XM_005459354.4//XM_005459355.3//XM_005459356.3	snrpa	gene20158	protein_coding	GO:0003676	K11091	U1 small nuclear ribonucleoprotein A	NC_031979.2:23341960-23344687	+	0.651355	2.18665	1.56219	6.37998	7.64951	5.42173	4.06202	1.6803	1.836
100692935	XM_003437593.5	sec11a	gene914	protein_coding	GO:0006465,GO:0008233,GO:0016020,GO:0005787,GO:0008236	K13280	signal peptidase complex catalytic subunit SEC11A	NC_031965.2:27990018-27994817	-	0.791712	2.05867	1.55862	96.6686	108.25	92.0499	55.8414	25.9841	31.2486
100699747	XM_003446973.5	mrps17	gene14044	protein_coding	GO:0003735,GO:0005763,GO:0005622,GO:0005840,GO:0006412	K02961	28S ribosomal protein S17, mitochondrial	NC_031975.2:18045251-18048396	-	-0.0920488	2.46818	1.55852	2.6321	3.54485	4.16005	2.80551	0.640622	1.41233
100704258	XM_003447654.4	LOC100704258	gene4895	protein_coding	GO:0003723	K12622	U6 snRNA-associated Sm-like protein LSm3	NC_031970.2:14200453-14204695	-	-0.531002	1.43734	1.55669	4.26514	5.71146	5.34692	6.16284	2.10894	1.81758
112844479		LOC112844479	gene38577	lncRNA				NW_020327099.1:26447-26821	+	0	10.1745	10.5809	0.001	1.15564	1.53167	0.001	0.001	0.001
100711024	XM_005451057.4//XM_005451058.4	LOC100711024	gene9709	protein_coding	GO:0004722,GO:0006470,GO:0003824	K17503	protein phosphatase 1H	NC_031972.2:46068531-46117753	+	-0.168424	0.1146	1.55656	1.8619	1.65436	4.9468	2.09246	1.52803	1.68172
100709154	XM_019365625.2	polr2g	gene2022	protein_coding	GO:0003676,GO:0003899,GO:0006351	K03015	DNA-directed RNA polymerase II subunit RPB7	NC_031966.2:22181484-22186609	-	0.686807	0.123807	1.55625	5.10747	3.47676	5.37277	3.1729	3.19084	1.82692
100703062	XM_003444150.5	LOC100703062	gene31176	protein_coding	GO:0003824,GO:0042978,GO:0006596		antizyme inhibitor 1	NC_031985.2:21377612-21384118	-	2.41564	-0.211061	1.55605	174.908	637.417	57.1677	32.7815	737.835	19.4416
100707912	XM_005455908.4	LOC100707912	gene35466	protein_coding	GO:0004252,GO:0006508		chymotrypsin-like protease CTRL-1	NC_031967.2:35602405-35621170	+	8.86245	1.89832	1.55538	0.465441	0.726219	3.02922	0.001	0.194812	1.03066
100694224	XM_003442293.5	copb1	gene637	protein_coding	GO:0005198,GO:0006886,GO:0016192,GO:0030126,GO:0030117,GO:0005737	K17301	coatomer subunit beta	NC_031965.2:19872506-19881011	+	0.75824	1.20166	1.5537	30.9964	23.1434	20.5539	18.3256	10.0622	7.00139
100693786	XM_003445872.5	ergic1	gene2340	protein_coding		K20365	endoplasmic reticulum-Golgi intermediate compartment protein 1	NC_031966.2:28277554-28297275	+	0.994836	1.00806	1.5521	5.93137	5.23154	4.26056	2.97632	2.60119	1.45291
100697033	XM_003458622.5//XM_013266419.3//XM_025898444.1	LOC100697033	gene20007	protein_coding		K07755	arsenite methyltransferase	NC_031979.2:19634709-19638537	+	-0.678661	2.85875	1.55136	0.584021	1.13213	9.19797	0.934815	0.156073	3.13825
100700043	XM_003455150.5	tmed2	gene8358	protein_coding		K20347	transmembrane emp24 domain-containing protein 2	NC_031972.2:11319066-11320986	+	0.500327	1.31092	1.55099	111.771	185.376	136.923	79.0161	74.7181	46.7284
100692076	XM_003446028.5//XM_005477775.4//XM_005477776.4	acss2	gene28629	protein_coding	GO:0003824	K01895	acetyl-coenzyme A synthetase, cytoplasmic	NC_031984.2:1231935-1255912	+	0.974628	0.982195	1.54976	6.59955	3.02699	5.0826	3.35832	1.53229	1.73605
100705586	XM_003444573.4	mif	gene2069	protein_coding		K07253	macrophage migration inhibitory factor	NC_031966.2:22758427-22759793	+	0.98725	1.82232	1.54934	30.5746	117.701	138.248	15.423	33.2818	47.2347
100702669	XM_003456380.2	blvrb	gene20691	protein_coding		K05901	flavin reductase (NADPH)	NC_031979.2:34551417-34555817	-	0.554104	1.61098	1.54829	39.926	41.7694	53.6158	27.1928	13.6743	18.3321
102082785		LOC102082785	gene36834	lncRNA				NC_031967.2:60635902-60672500	-	3.4055	1.78518	-0.195497	1.11121	0.893399	0.778854	0.104867	0.25921	0.89188
100709896	XM_005456539.4//XM_013275568.3	LOC100709896	gene18736	protein_coding	GO:0006811,GO:0015075,GO:0016020,GO:0055085	K23500	sideroflexin-1	NC_031978.2:17457297-17468053	+	0.241929	1.4455	1.54686	3.12004	3.95025	2.95339	2.63835	1.45039	1.01081
100705792	XM_003454599.4	ndufs5	gene30607	protein_coding		K03938	NADH dehydrogenase [ubiquinone] iron-sulfur protein 5	NC_031985.2:10021827-10025861	-	0.406768	1.66606	1.54555	24.8892	57.6392	77.6209	18.7742	18.1628	26.5902
100702557	XM_003451046.4	pcna	gene17498	protein_coding	GO:0003677,GO:0006275,GO:0030337	K04802	proliferating cell nuclear antigen	NC_031977.2:25569662-25572876	+	2.35372	1.55959	1.54484	32.2104	10.0983	10.9553	6.30168	3.42582	3.75474
106098648		LOC106098648	gene15443	lncRNA				NC_031976.2:19329590-19336646	-	2.06171	1.78349	1.6813	0.693385	1.76716	0.113919	0.166088	0.513325	0.03552
112841916	XM_025897239.1	LOC112841916	gene18145	protein_coding			titin-like	NC_031978.2:1158710-1160847	-	1.34988	-2.21814	1.54392	31.0003	3.05072	29.495	12.1622	14.1948	10.1154
100703306	XM_003458803.3	pafah1b3	gene15803	protein_coding		K16795	platelet-activating factor acetylhydrolase IB subunit gamma	NC_031976.2:24991379-24995782	-	0.928736	1.03192	1.54143	5.82302	4.54133	5.79268	3.05894	2.22097	1.99005
100709615	XM_003448837.5	lmnb2	gene24870	protein_coding	GO:0005198,GO:0005882	K07611	lamin-B2	NC_031981.2:24041247-24051625	+	0.910062	0.783498	1.54087	9.91089	2.80546	4.74872	5.2742	1.62985	1.63203
109194335	XM_019359602.2	LOC109194335	gene7499	protein_coding			nodal modulator 1	NC_031971.2:33641554-33656388	+	0.17092	0.952662	1.53943	7.03769	7.94028	6.18958	6.25141	4.10257	2.12935
112847021		LOC112847021	gene7859	lncRNA				NC_031971.2:42414842-42416954	-	0.0468946	1.77962	0.720442	3.16957	2.99044	2.77505	3.0682	0.870995	1.68421
100698231	XM_003449124.5	ctnnbl1	gene29913	protein_coding		K12864	beta-catenin-like protein 1	NC_031984.2:28825463-28887707	-	0.134943	-0.0467262	1.53444	4.58888	4.00719	5.7335	4.17912	4.1391	1.97928
100697779	XM_013270652.3	zcchc17	gene31226	protein_coding	GO:0003676		nucleolar protein of 40 kDa	NC_031985.2:22355920-22361082	-	-0.18882	0.151198	1.53431	3.48864	3.08188	3.99813	3.97646	2.77524	1.38033
100698660	XM_003442471.5	anapc2	gene4215	protein_coding	GO:0006511,GO:0031625	K03349	LOW QUALITY PROTEIN: anaphase-promoting complex subunit 2	NC_031969.2:32701327-32708980	+	0.0749232	0.256211	1.53364	2.98435	2.4284	2.84996	2.83332	2.03326	0.98439
100694607	XM_003448369.5	LOC100694607	gene4928	protein_coding	GO:0009055,GO:0020037	K00413	cytochrome c1, heme protein, mitochondrial	NC_031970.2:15095149-15099871	+	-0.178407	1.23862	1.53351	17.4006	47.0359	45.5306	19.6911	19.9328	15.7279
100701619	XM_005449943.3	LOC100701619	gene32026	protein_coding		K23505	complex I assembly factor TIMMDC1, mitochondrial	NC_031986.2:5652907-5658007	-	0.212377	-0.597951	1.5319	0.550692	0.582989	1.73575	0.47531	0.882392	0.600259
100697661	XM_003460379.5//XM_005466495.4//XM_019348841.2	slc25a29	gene27755	protein_coding	GO:0022857	K15109	mitochondrial basic amino acids transporter	NC_031983.2:14113832-14119628	+	-0.557729	0.832687	1.53066	3.5858	16.4774	10.3135	5.27812	9.25177	3.5697
100702917	XM_013275061.1//XM_025902646.1//XM_025902647.1	tubgcp5	gene33347	protein_coding	GO:0043015,GO:0000226,GO:0000922,GO:0005815,GO:0007020	K16572	gamma-tubulin complex component 5	NC_031986.2:35929250-35939421	+	1.25039	0.90407	1.53013	1.91731	0.926254	2.3654	0.805911	0.494969	0.819011
100703712	XM_003446402.5	LOC100703712	gene2801	protein_coding	GO:0043248	K03036	26S proteasome non-ATPase regulatory subunit 11A	NC_031969.2:5422484-5433823	-	0.557182	1.75354	1.5275	8.40343	11.2507	7.06956	5.71121	3.33665	2.45227
109202053	unknown_transcript_1	LOC109202053	gene3361	C_region			Ig gamma-2B chain C region-like	NC_031969.2:15774379-15778031	+	1.11442	1.71108	2.18523	1.61021	1.22267	2.77617	0.743717	0.373443	0.610415
100690743	XM_019359154.2//XM_019359155.2	LOC100690743	gene4901	protein_coding	GO:0005515	K17766	mitochondrial import receptor subunit TOM34	NC_031970.2:14388973-14403111	-	0.00837887	0.702758	1.5258	2.50563	4.40647	2.84942	2.49112	2.70732	0.989563
100691317	XM_003459060.5	ostc	gene34338	protein_coding			oligosaccharyltransferase complex subunit OSTC	NC_031967.2:11570519-11572038	-	0.904179	1.4162	1.52574	170.712	267.636	295.28	91.2177	100.283	102.551
100706560	XM_003449154.5	LOC100706560	gene29898	protein_coding	GO:0004672,GO:0005524,GO:0006468	K04441	mitogen-activated protein kinase 13	NC_031984.2:28565042-28575673	+	0.011348	1.11007	1.5255	1.30824	1.82357	6.66681	1.29799	0.84481	2.31577
112843745		LOC112843745	gene31992	lncRNA				NC_031986.2:4555303-4556497	-	-0.717571	1.77135	0.188017	0.578039	1.13953	0.348461	0.950534	0.333807	0.305883
100703768	XM_019348105.2	LOC100703768	gene26171	protein_coding	GO:0009058,GO:0030170	K00814	alanine aminotransferase 1	NC_031982.2:18018313-18024150	-	-2.79696	-0.105298	1.52524	0.585505	8.57207	15.6406	4.06912	9.22112	5.4339
100705755	XM_019349107.2	kcnk5	gene28256	protein_coding			potassium channel subfamily K member 5	NC_031983.2:22691926-22707006	-	1.5311	0.816331	1.52453	3.76491	25.6318	2.95849	1.30271	14.5559	1.02835
109199445	XM_019354796.2//XM_019354797.2//XM_025904473.1//XM_025904478.1	LOC109199445	gene35401	protein_coding			uncharacterized protein LOC109199445	NC_031967.2:34149954-34155718	+	10.8627	2.50876	1.5233	1.86211	1.6562	3.75903	0.001	0.291006	1.30773
100712054	XM_003457411.3	dhrs1	gene25555	protein_coding		K11163	dehydrogenase/reductase SDR family member 1	NC_031982.2:6974112-6978472	-	-0.732377	1.36544	1.52214	18.4522	59.95	92.8047	30.656	23.2676	32.3117
100701724	XM_003444727.4	prpf19	gene2135	protein_coding	GO:0004842,GO:0016567,GO:0000398,GO:0000974,GO:0006281,GO:0061630,GO:0005515	K10599	pre-mRNA-processing factor 19	NC_031966.2:24425753-24431257	-	0.208287	1.57998	1.52119	7.1147	6.06223	6.00905	6.15823	2.02773	2.09355
100711071	XM_005461406.3	LOC100711071	gene12969	protein_coding	GO:0005515,GO:0006909,GO:0016176,GO:0043020,GO:0045730	K08010	neutrophil cytosol factor 2	NC_031974.2:25536180-25541636	-	3.64539	0.550812	1.52062	6.05003	0.772431	0.579651	0.483488	0.527289	0.202029
100703971	XM_005450577.4	ddc	gene15012	protein_coding	GO:0016831,GO:0019752,GO:0030170	K01593	aromatic-L-amino-acid decarboxylase	NC_031976.2:10411396-10436082	+	-0.864888	0.852991	1.52051	0.466237	1.57746	5.37159	0.84911	0.873338	1.87234
100701392	XM_003452212.5	ppm1k	gene6702	protein_coding	GO:0004722,GO:0006470,GO:0003824	K17505	protein phosphatase 1K, mitochondrial	NC_031971.2:17237563-17246753	+	-0.367904	0.588786	1.51989	31.3264	65.2908	73.8572	40.426	43.412	25.7549
100692775	XM_003459946.4	rpa3	gene31803	protein_coding	GO:0003677,GO:0005634,GO:0006260,GO:0006281,GO:0006310	K10740	replication protein A 14 kDa subunit	NC_031985.2:36919486-36927582	-	1.79055	1.14497	1.51982	49.0437	46.9289	78.9753	14.1767	21.2212	27.541
100692886	XM_003444612.5//XM_005467487.4//XM_019365103.2//XM_025911259.1//XM_025911265.1//XM_025911267.1	yif1a	gene1934	protein_coding		K20362	protein YIF1A	NC_031966.2:20286087-20294196	+	0.677526	0.583051	1.51836	28.1463	27.9778	35.1956	17.5981	18.6766	12.2862
100711482	XM_003448347.5	LOC100711482	gene4994	protein_coding	GO:0000413,GO:0003755,GO:0005528,GO:0031072,GO:0005515	K09571	peptidyl-prolyl cis-trans isomerase FKBP5	NC_031970.2:16200578-16213217	+	-0.307348	-0.0788708	1.51643	156.336	405.011	240.951	193.455	427.769	84.2244
100704478	XM_003437798.4	LOC100704478	gene25781	protein_coding	GO:0016021,GO:0016192	K08517	vesicle-trafficking protein SEC22b	NC_031982.2:10366570-10371044	+	0.156536	0.542649	1.51629	1.51133	1.14181	1.25817	1.35593	0.783863	0.439836
100710945	XM_019346244.2	LOC100710945	gene22364	protein_coding	GO:0005525		interferon-induced protein 44-like	NC_031980.2:31978231-31984548	-	-2.35383	-0.943236	1.51613	0.296864	3.42429	3.48167	1.51751	6.58435	1.21727
100696309	XM_005461684.2//XM_005461685.2//XM_005461686.4//XM_005461687.4	bfar	gene6450	protein_coding	GO:0046872,GO:0005515	K15684	bifunctional apoptosis regulator	NC_031971.2:11019356-11028032	+	0.975322	0.634595	1.51608	7.15822	41.3692	21.2375	3.64086	26.6468	7.42539
100689712	XM_003438659.5//XM_005447948.3//XM_005447949.3	LOC100689712	gene11811	protein_coding	GO:0008146	K01015	sulfotransferase family cytosolic 2B member 1	NC_031973.2:25569705-25578170	+	-0.320819	0.297348	1.51591	2.68034	3.02143	7.96567	3.34785	2.45868	2.78541
100709240	XM_003444173.5	LOC100709240	gene31111	protein_coding			protein FAM8A1	NC_031985.2:20514413-20519879	-	-0.339011	1.71578	1.51451	1.31153	1.9662	2.08913	1.65894	0.598585	0.731226
100691789	XM_003441438.5	med20	gene5289	protein_coding	GO:0003712,GO:0006357,GO:0016592	K13528	mediator of RNA polymerase II transcription subunit 20	NC_031970.2:21839321-21842002	+	1.76454	2.26697	1.5144	1.03919	2.2531	3.40281	0.305854	0.468117	1.19113
100689881	XM_003456581.4	LOC100689881	gene23736	protein_coding	GO:0005507,GO:0005758,GO:0006825,GO:0016531	K02260	cytochrome c oxidase copper chaperone	NC_031987.2:27674701-27676741	+	-0.277979	0.680054	1.51388	3.02327	1.94161	2.23269	3.6657	1.21184	0.781819
100703836	XM_005468329.3	LOC100703836	gene3268	protein_coding	GO:0005525,GO:0007165,GO:0016020,GO:0003924	K07827	GTPase HRas	NC_031969.2:14257843-14262026	-	1.54349	0.525796	1.51343	5.18101	3.2077	7.58281	1.77737	2.22799	2.65609
100698741	XM_003442879.4	pccb	gene28069	protein_coding		K01966	propionyl-CoA carboxylase beta chain, mitochondrial	NC_031983.2:20039895-20045595	+	-0.119025	0.237641	1.5132	3.61252	3.38502	8.28616	3.9232	2.87094	2.90292
100697456	XM_005472394.3//XM_005472395.4//XM_005472396.2	mindy3	gene15430	protein_coding		K22647	ubiquitin carboxyl-terminal hydrolase MINDY-3	NC_031976.2:19141348-19165216	-	0.369806	1.79154	1.51303	1.35401	5.38348	1.91855	1.04785	1.55509	0.672213
100705390	XM_003439216.5	ackr4	gene12579	protein_coding	GO:0004930,GO:0007186,GO:0016021	K04186	atypical chemokine receptor 4	NC_031974.2:17208989-17214756	-	2.82239	3.39579	1.51259	3.54856	0.368266	0.230953	0.501683	0.0349887	0.0809447
100699378	XM_003444052.4	LOC100699378	gene31211	protein_coding		K09575	peptidyl-prolyl cis-trans isomerase FKBP9	NC_031985.2:22126517-22138834	-	2.27371	1.77018	1.51185	5.34924	2.61256	2.27165	1.10621	0.765932	0.79658
100702661	XM_003454997.5	cdk1	gene19269	protein_coding	GO:0004672,GO:0005524,GO:0006468	K02087	cyclin-dependent kinase 1	NC_031978.2:31822418-31834591	-	3.61505	0.833871	1.51085	24.6304	11.2055	28.5205	2.01017	6.28653	10.008
100699845	XM_005469852.4//XM_005469856.4//XM_005469857.4//XM_019360054.2//XM_019360055.2//XM_019360056.2//XM_019360057.2//XM_019360058.2//XM_019360059.2	lrba	gene6659	protein_coding			lipopolysaccharide-responsive and beige-like anchor protein	NC_031971.2:15613739-15788450	+	-0.258076	0.473767	1.50799	1.5811	2.47851	5.46124	1.89081	1.78473	1.92018
100706346	XM_003438481.5	LOC100706346	gene11441	protein_coding		K05357	vitamin K epoxide reductase complex subunit 1	NC_031973.2:17620978-17622823	-	0.443656	1.20545	1.50597	32.1927	36.9865	34.9149	23.6703	16.0386	12.2933
100696986	XM_003447047.5//XM_005471162.4//XM_005471163.4	nup93	gene10479	protein_coding	GO:0005643,GO:0017056	K14309	nuclear pore complex protein Nup93	NC_031972.2:63314321-63346219	-	0.379667	0.817121	1.50583	2.37418	0.939228	1.89912	1.82483	0.533081	0.668734
100705995	XM_005449520.3	LOC100705995	gene8325	protein_coding	GO:0004298,GO:0005839,GO:0051603,GO:0002376,GO:0004175	K02739	proteasome subunit beta type-7	NC_031972.2:10491205-10510517	-	1.60503	1.12332	1.50561	11.5585	14.3005	16.7197	3.7996	6.56444	5.88835
100691813	XM_003447770.5	rpia	gene27398	protein_coding	GO:0004751,GO:0009052	K01807	ribose-5-phosphate isomerase	NC_031983.2:7551046-7556106	+	-0.191434	-0.0403519	1.50547	6.93948	4.01521	8.10321	7.92418	4.1291	2.85408
100709618	XM_005454326.4//XM_005454327.4	tmem25	gene19629	protein_coding		K22652	transmembrane protein 25	NC_031979.2:9199543-9206600	+	0.351942	1.12477	1.50254	1.83581	1.04445	1.68557	1.43841	0.478958	0.59489
100701345	XM_003440058.4//XM_025908547.1	mocs2	gene9266	protein_coding	GO:0005829,GO:0006777	K03635	molybdopterin synthase sulfur carrier subunit	NC_031972.2:35415634-35423937	-	0.0679203	2.83918	1.50235	8.20218	12.4517	12.8285	7.82498	1.74	4.52817
100711044	XM_005475582.4//XM_005475583.4//XM_025899548.1	scube1	gene25314	protein_coding	GO:0005509		signal peptide, CUB and EGF-like domain-containing protein 1	NC_031981.2:37175560-37301105	-	-0.503494	1.42083	1.50129	1.15132	1.03388	0.864926	1.63216	0.386152	0.305524
100701317	XM_005475175.4//XM_005475177.4//XM_013264744.3	LOC100701317	gene23935	protein_coding	GO:0006457	K04078	MOB-like protein phocein	NC_031987.2:32338844-32352612	+	0.0535904	1.26915	1.50074	17.5266	38.0069	40.7462	16.8875	15.7692	14.3986
100707128	XM_003456156.5//XM_019354384.2	emc6	gene13453	protein_coding	GO:0005783,GO:0016021,GO:0072546	K23567	ER membrane protein complex subunit 6	NC_031975.2:6335870-6337427	-	0.0468679	1.70664	1.50042	9.73803	13.3862	10.3248	9.42676	4.10117	3.64931
100706914	XM_003444246.5	cpt2	gene33138	protein_coding	GO:0016746	K08766	carnitine O-palmitoyltransferase 2, mitochondrial	NC_031986.2:30882853-30888622	+	-1.51051	0.656606	1.49988	3.11333	9.41416	14.2517	8.87022	5.97205	5.03914
100690472	XM_005453578.4//XM_005453579.4	pde12	gene4978	protein_coding		K19612	2',5'-phosphodiesterase 12	NC_031970.2:16034035-16040052	+	0.0417277	0.606542	1.49961	0.696233	0.662053	1.14319	0.676384	0.434816	0.404288
100705883	XM_003453209.5//XM_003453210.5//XM_019348881.1	LOC100705883	gene27778	protein_coding	GO:0008234,GO:0006508	K01365	cathepsin L1	NC_031983.2:14538055-14547648	+	2.39739	2.15286	1.49916	4.30936	3.05094	0.535407	0.817951	0.686055	0.189405
100694927	XM_005474732.4//XM_005474733.4	rpa1	gene20363	protein_coding	GO:0003677,GO:0005634,GO:0006260,GO:0003676	K07466	replication protein A 70 kDa DNA-binding subunit	NC_031979.2:27354266-27383739	-	1.99985	1.4626	1.49899	8.5101	5.04482	2.3647	2.12774	1.83046	0.836636
100705920	XM_019346736.2	LOC100705920	gene24817	protein_coding	GO:0008237,GO:0008270,GO:0006508	K01254	leukotriene A-4 hydrolase	NC_031981.2:23161319-23167455	-	0.553417	0.571668	1.49656	8.55614	5.2869	7.50118	5.83019	3.55723	2.6584
100691411	XM_003456587.5	cryl1	gene23725	protein_coding	GO:0003857,GO:0006631,GO:0016491,GO:0055114	K13247	lambda-crystallin homolog	NC_031987.2:27504643-27529434	-	0.0422423	2.38595	1.49651	8.32697	39.3153	48.3374	8.08669	7.52173	17.1312
100703455	XM_003451207.4	g2e3	gene27280	protein_coding	GO:0004842	K22371	G2/M phase-specific E3 ubiquitin-protein ligase	NC_031983.2:3786450-3801908	-	2.86465	0.094844	1.49627	1.37394	0.560348	1.28858	0.188635	0.524695	0.456762
100709628	XM_003453534.5	tsta3	gene25004	protein_coding	GO:0009226,GO:0016491,GO:0003824,GO:0050662	K02377	GDP-L-fucose synthase	NC_031981.2:27688931-27693526	+	0.317431	1.45442	1.49366	3.20847	2.44699	2.1862	2.57479	0.89291	0.77634
100694899	XM_003456762.5//XM_005461586.4	dut	gene372	protein_coding	GO:0004170,GO:0046080	K01520	deoxyuridine 5'-triphosphate nucleotidohydrolase, mitochondrial	NC_031965.2:12772676-12775569	-	1.10051	0.621749	1.49343	6.32356	2.39891	4.45569	2.949	1.55901	1.58252
100706381	XM_003445337.4//XM_025903853.1	LOC100706381	gene23098	protein_coding	GO:0008484	K12374	arylsulfatase D	NC_031987.2:13657709-13667548	+	0.530359	1.46269	1.49145	1.64412	2.79433	5.27813	1.13836	1.01383	1.87719
100698984	XM_003458787.5//XM_005463926.3	LOC100698984	gene15835	protein_coding	GO:0003676,GO:0005524	K12614	probable ATP-dependent RNA helicase ddx6	NC_031976.2:25428302-25439262	+	0.817962	0.625838	1.4907	1.6252	2.45604	2.14372	0.921883	1.59162	0.76282
100692365	XM_003452176.2//XM_005456867.4	ugdh	gene6913	protein_coding	GO:0016616,GO:0051287,GO:0055114,GO:0003979	K00012	UDP-glucose 6-dehydrogenase	NC_031971.2:22113114-22120147	+	-0.290105	0.726726	1.48894	10.6955	18.7387	24.2102	13.0777	11.3233	8.62547
100705932	XM_003443482.3//XM_005471773.2	cmbl	gene12768	protein_coding	GO:0016787	K01061	carboxymethylenebutenolidase homolog	NC_031974.2:21227407-21229377	-	-1.59379	2.78882	1.48862	2.32328	119.671	107.327	7.01264	17.3169	38.2463
100701636	XM_003444978.5	apaf1	gene24443	protein_coding	GO:0043531,GO:0005515,GO:0042981	K02084	apoptotic protease-activating factor 1	NC_031981.2:13505750-13553800	+	1.14655	1.18111	1.4874	1.85528	2.57594	0.618849	0.838039	1.13602	0.220716
100692669	XM_003438085.5	LOC100692669	gene26235	protein_coding	GO:0015267,GO:0016020,GO:0055085	K09864	aquaporin-1	NC_031982.2:19561465-19563791	+	0.394267	-0.384722	1.48532	15.962	6.29763	72.0531	12.1451	8.22224	25.7351
100712024	XM_003448349.4//XM_005453569.4	hdhd3	gene4990	protein_coding			haloacid dehalogenase-like hydrolase domain-containing protein 3	NC_031970.2:16156400-16160462	-	-0.867376	0.0521027	1.4839	1.22528	2.59991	3.11697	2.23533	2.50769	1.11438
100701998	XM_013270958.3	LOC100701998	gene1986	protein_coding		K13217	pre-mRNA-processing factor 39	NC_031966.2:21035764-21047780	+	-0.122335	0.20073	1.48179	1.0013	0.493333	1.38308	1.08991	0.429254	0.495205
100707288	XM_005478071.4	lmbr1l	gene29477	protein_coding			protein LMBR1L	NC_031984.2:19650963-19665043	+	-0.535484	-1.75888	1.481	3.04556	0.721486	7.23234	4.41432	2.44176	2.59092
100709701	XM_003445931.5//XM_005467933.3//XM_005467934.4	cltb	gene2353	protein_coding	GO:0005198,GO:0006886,GO:0016192,GO:0030130,GO:0030132	K04645	clathrin light chain B	NC_031966.2:28756639-28761158	+	0.671144	1.54546	1.48057	22.7774	30.0497	20.862	14.3044	10.2946	7.47585
100708782	XM_019358898.2//XM_025906546.1	pigbos1	gene726	protein_coding	GO:0003924,GO:0005525	K07885	protein PIGBOS1	NC_031965.2:22507738-22511773	+	0.16852	0.45664	1.48051	4.24617	9.38071	6.91705	3.77805	6.83555	2.47881
100696546	XM_003450274.5//XM_005455165.4	atg5	gene16076	protein_coding	GO:0005737,GO:0006914	K08339	autophagy protein 5	NC_031976.2:30728400-30773767	+	0.465112	0.0152429	1.47862	2.231	2.82019	1.93539	1.61617	2.79055	0.694481
102082827		LOC102082827	gene10315	lncRNA				NC_031972.2:58838498-58843093	+	11.5589	1.71703	0.62741	3.01693	0.242405	2.23324	0.001	0.0737332	1.44566
100689939	XM_005475644.4	gorab	gene24897	protein_coding		K19748	RAB6-interacting golgin	NC_031981.2:24519049-24525966	+	0.771366	0.633804	1.47853	2.54005	1.49329	1.35517	1.48812	0.962388	0.486309
100700552	XM_003443884.5	hsp90b1	gene9821	protein_coding	GO:0005524,GO:0006457,GO:0051082	K09487	endoplasmin	NC_031972.2:48752331-48757991	+	0.986194	2.42472	1.47604	243.869	80.2994	89.2596	123.107	14.9554	32.0865
100698675	XM_003447878.5	rnaseh2a	gene7028	protein_coding	GO:0003723,GO:0004523	K10743	ribonuclease H2 subunit A	NC_031971.2:24438662-24447292	+	0.8743	0.833052	1.47576	2.99537	0.957307	2.39873	1.63403	0.537375	0.862446
100691933	XM_019350705.2//XM_019350706.2	LOC100691933	gene30505	protein_coding			major histocompatibility complex class I-related gene protein	NC_031985.2:7572340-7578362	-	0.872119	1.80793	1.47424	5.77695	12.7594	4.81592	3.1562	3.64409	1.73336
100701468	XM_005476621.4//XM_005476622.4	ndc1	gene26445	protein_coding		K14315	nucleoporin NDC1	NC_031982.2:23756654-23769465	+	0.495586	-0.625434	1.47414	1.98066	1.46034	1.71057	1.40483	2.25283	0.615718
100702828	XM_005456430.4	sec13	gene4551	protein_coding	GO:0005515,GO:0005198,GO:0016192,GO:0030127,GO:0090114,GO:1904263	K14004	protein SEC13 homolog	NC_031970.2:4868840-4878343	+	1.0877	1.1649	1.47237	48.6164	41.1539	30.7908	22.8746	18.3544	11.0967
100711479	XM_003447758.5	LOC100711479	gene27443	protein_coding	GO:0005515	K10752	histone-binding protein RBBP4	NC_031983.2:8554822-8559519	-	1.2961	1.13509	1.47137	16.6083	9.91462	7.40026	6.76332	4.51418	2.66883
100711695	XM_019366487.2//XM_019366491.2//XM_025897337.1	LOC100711695	gene18202	protein_coding	GO:0005086,GO:0032012	K12494	uncharacterized protein LOC100711695	NC_031978.2:1998938-2056095	-	0.889216	-0.588334	1.46991	1.22852	0.310701	2.4513	0.663287	0.467142	0.884933
100712381	XM_003448765.5//XM_005475675.4	LOC100712381	gene24849	protein_coding	GO:0003676	K17845	Krueppel-like factor 2	NC_031981.2:23730428-23733404	-	-0.482101	0.244424	1.46975	1.15846	1.83532	2.82154	1.61811	1.54929	1.0187
100695987	XM_003440124.5	glod4	gene20378	protein_coding			glyoxalase domain-containing protein 4	NC_031979.2:27671639-27676779	+	-0.0505394	1.26154	1.46918	8.15942	17.2114	19.7976	8.45032	7.17887	7.15067
100705437	XM_003451298.5//XM_003451299.5	LOC100705437	gene33296	protein_coding	GO:0016021,GO:0016192	K08517	vesicle-trafficking protein SEC22b-B	NC_031986.2:34864605-34869354	-	0.723175	1.59921	1.46912	38.9783	43.687	31.9765	23.6116	14.4192	11.55
100701172	XM_003442068.5	snrnp25	gene3855	protein_coding	GO:0000398,GO:0005689	K13153	U11/U12 small nuclear ribonucleoprotein 25 kDa protein	NC_031969.2:24521886-24525575	+	1.22761	-0.50992	1.46794	1.18693	0.414561	2.01774	0.506849	0.590323	0.729409
100710507	XM_003448757.4//XM_005475693.3	calu	gene24831	protein_coding	GO:0005509		calumenin	NC_031981.2:23261103-23264301	-	2.1425	1.41933	1.46785	71.9678	5.01815	6.44705	16.2998	1.87621	2.33074
100704807	XM_005471645.4//XM_013274410.3	mtpap	gene13124	protein_coding		K18060	poly(A) RNA polymerase, mitochondrial	NC_031974.2:29550101-29561723	-	-0.458621	0.269032	1.46586	1.29774	1.2525	1.46524	1.78339	1.03942	0.530444
100711007	XM_003440094.4	LOC100711007	gene9053	protein_coding	GO:0005829,GO:0035971,GO:0101006	K01112	14 kDa phosphohistidine phosphatase	NC_031972.2:30302872-30307301	+	0.0432897	0.530295	1.46578	4.27091	7.64603	5.19143	4.14466	5.29421	1.8795
100703423	XM_003442897.5	LOC100703423	gene28026	protein_coding	GO:0003857,GO:0006631,GO:0016491,GO:0055114,GO:0003824	K07515	trifunctional enzyme subunit alpha, mitochondrial	NC_031983.2:18658540-18666246	-	-0.797263	1.22741	1.46387	21.0237	50.9767	68.4283	36.535	21.7713	24.8065
100696698	XM_005469536.4	LOC100696698	gene5341	protein_coding	GO:0015031,GO:0016020	K10956	protein transport protein Sec61 subunit alpha-like 1	NC_031970.2:22804819-22812754	+	0.854348	2.58286	1.46322	53.0732	91.0066	25.1744	29.3556	15.1899	9.13032
100693845	XM_019349609.2//XM_019349610.2	LOC100693845	gene29250	protein_coding	GO:0008146	K01025	cytosolic sulfotransferase 3	NC_031984.2:14622793-14625052	+	-1.4613	1.03977	1.46303	1.18993	6.99296	10.8368	3.27654	3.40141	3.93083
100700519	XM_003458632.5	LOC100700519	gene22616	protein_coding	GO:0005901		caveolae-associated protein 2	NC_031980.2:39082836-39088024	-	1.42384	0.661753	1.46275	13.2153	7.68827	22.0434	4.9256	4.85983	7.99736
100707111	XM_003452645.5	LOC100707111	gene17005	protein_coding	GO:0022857	K15113	mitoferrin-1	NC_031977.2:13905467-13912073	-	0.619182	-2.39831	1.46164	1.81313	0.185512	1.46662	1.18042	0.977995	0.532501
100698986	XM_005476033.3//XM_005476034.3	cdc7	gene25814	protein_coding	GO:0004672,GO:0005524,GO:0006468	K02214	cell division cycle 7-related protein kinase	NC_031982.2:10746050-10754556	+	1.74026	-0.0281842	1.46123	1.79268	0.235859	0.492109	0.536576	0.240512	0.178726
100695149	XM_003450188.5//XM_005455041.4//XM_005455042.4//XM_019345075.2	usp16	gene20558	protein_coding	GO:0016579,GO:0036459,GO:0004843,GO:0010468,GO:0016578,GO:0051726,GO:0008270	K11844	ubiquitin carboxyl-terminal hydrolase 16	NC_031979.2:31257116-31262644	-	0.151077	2.43467	1.45802	3.24194	5.22777	1.57355	2.91962	0.966957	0.57276
112847873		LOC112847873	gene12337	lncRNA				NC_031974.2:9003621-9004769	+	-0.057575	1.69985	-1.32761	1.80253	7.08356	0.455104	1.87592	2.18045	1.14225
106096671	XM_019363829.2	LOC106096671	gene13680	protein_coding	GO:0016021		transmembrane 4 L6 family member 5	NC_031975.2:11387615-11390022	-	0.613044	-0.691783	1.45784	43.9275	37.6678	64.1969	28.7205	60.844	23.3701
100691111	XM_003449932.5	acat2	gene21591	protein_coding	GO:0016747	K00626	acetyl-CoA acetyltransferase, cytosolic	NC_031980.2:12358615-12362401	+	-1.5323	2.49185	1.45754	16.2659	38.1148	94.4073	47.0485	6.776	34.375
100709891	XM_003449501.5	sucla2	gene23823	protein_coding	GO:0006099,GO:0005739,GO:0003824	K01900	succinate--CoA ligase [ADP-forming] subunit beta, mitochondrial	NC_031987.2:29471540-29500250	+	0.708516	1.03193	1.45686	4.82161	4.21211	5.24807	2.95058	2.05995	1.9118
100699812	XM_005469324.3	LOC100699812	gene5572	protein_coding	GO:0045454	K09536	dnaJ homolog subfamily C member 16	NC_031970.2:26221641-26232186	+	-0.146377	-0.294579	1.45433	1.63757	1.49735	2.87405	1.81244	1.83654	1.04881
109197100		LOC109197100	gene33119	lncRNA				NC_031986.2:29778316-29781520	+	-7.53203	10.4696	9.30844	0.001	1.418	0.634046	0.185083	0.001	0.001
102077896		LOC102077896	gene4663	lncRNA				NC_031970.2:7965816-7966303	-	9.07972	10.4909	9.61176	0.541088	1.43907	0.782396	0.001	0.001	0.001
102082497	XM_005453517.4//XM_019359226.2	LOC102082497	gene5038	protein_coding		K03159	tumor necrosis factor receptor superfamily member 3	NC_031970.2:17241618-17247146	-	-0.700457	-0.0120642	1.45432	0.342098	0.529692	1.30263	0.555916	0.53414	0.475365
100701298	XM_019364496.2//XM_019364497.2//XM_019364498.1//XM_019364499.2	acbd7	gene15502	protein_coding	GO:0016746	K05940	acyl-CoA-binding domain-containing protein 7	NC_031976.2:20284345-20301719	+	-0.250102	1.4841	1.45396	116.429	1094.21	1126.43	138.468	391.148	411.166
100701771	XM_003457301.5//XM_005462031.4	LOC100701771	gene24956	protein_coding		K21099	MARVEL domain-containing protein 3	NC_031981.2:26624748-26630898	+	2.18253	1.00889	1.45369	6.82691	4.77306	2.5997	1.50389	2.37187	0.949117
100708853	XM_025899431.1	LOC100708853	gene33984	protein_coding	GO:0003676,GO:0008270	K13187	LOW QUALITY PROTEIN: RNA-binding protein 4.1	NC_031967.2:3501639-3505744	+	0.515081	1.72292	1.45229	2.56636	3.26159	4.44697	1.79582	0.988048	1.6251
100704057	XM_013269465.3//XM_013269466.3//XM_013269467.3//XM_013269468.3//XM_013269469.3//XM_013269470.3//XM_013269471.3//XM_013269472.3//XM_013269473.3//XM_013269475.3//XM_013269476.3//XM_013269477.3//XM_013269478.3//XM_013269479.3//XM_013269480.3//XM_013269481.3//XM_013269482.3//XM_013269484.3//XM_013269485.3//XM_013269486.3//XM_013269487.3//XM_013269488.3//XM_019362549.2//XM_025909621.1//XM_025909622.1/…	tcf7l2	gene11221	protein_coding	GO:0005634,GO:0006357,GO:0008013,GO:0060070,GO:0016055	K04491	transcription factor 7-like 2	NC_031973.2:13373773-13479868	+	0.515026	-0.739713	1.45203	4.7839	7.38261	11.6972	3.34768	12.3278	4.27541
100704884	XM_003448153.5//XM_005478111.2	LOC100704884	gene29523	protein_coding		K15730	prostaglandin E synthase 3	NC_031984.2:20427383-20431620	+	-0.051244	1.19186	1.45185	15.8637	20.1603	20.0517	16.4373	8.82491	7.32995
100694948	XM_005452829.4//XM_025902380.1	ints8	gene30712	protein_coding	GO:0034472	K13145	integrator complex subunit 8	NC_031985.2:11962479-11974748	+	0.860812	0.900616	1.4514	2.76526	1.40491	3.0324	1.52267	0.752551	1.10885
100534585	NM_001279542.1//XM_019350276.2//XM_019350277.2	cndp2	gene31017	protein_coding	GO:0016787	K08660	CNDP dipeptidase 2 (metallopeptidase M20 family)	NC_031985.2:17992494-18000195	+	0.165	0.711737	1.45048	4.43391	10.2991	17.0244	3.95473	6.28847	6.22923
100706523	XM_003439307.5	psme2	gene12331	protein_coding	GO:0008537	K06697	proteasome activator complex subunit 2	NC_031974.2:8910719-8915644	+	0.806014	1.82872	1.44964	26.0013	48.852	42.4903	14.8717	13.7525	15.5562
100708317	XM_003438897.4	cs	gene28986	protein_coding	GO:0046912	K01647	citrate synthase, mitochondrial	NC_031984.2:9421191-9435976	+	-0.0826942	0.947122	1.44876	31.1473	61.6655	71.4199	32.9848	31.9838	26.1637
100704765	XM_005470844.4	hgf	gene10157	protein_coding	GO:0004252,GO:0006508	K05460	hepatocyte growth factor	NC_031972.2:55173251-55191706	+	-0.377387	0.435549	1.44835	17.974	47.3453	24.1715	23.348	35.0077	8.85741
100699953	XM_003453830.5	atp5md	gene7479	protein_coding	GO:0005753	K18194	up-regulated during skeletal muscle growth protein 5	NC_031971.2:33276333-33278825	-	0.478336	1.53969	1.4459	52.2819	191.863	251.139	37.5282	65.9929	92.1841
100692618	XM_003444944.5	btg1	gene24430	protein_coding	GO:0008285	K14443	protein BTG1	NC_031981.2:13281265-13289952	+	-0.0122115	-0.86328	1.44559	96.8086	217.424	259.251	97.6315	395.531	95.1821
100695376	XM_003441707.4//XM_005474544.3	slc33a1	gene19805	protein_coding	GO:0016020,GO:0008521,GO:0016021	K03372	acetyl-coenzyme A transporter 1	NC_031979.2:14435484-14442023	+	0.708742	2.02912	1.44553	6.76487	9.84297	4.21508	4.13911	2.41157	1.5476
100697117	XM_005465468.4	snrpa1	gene39917	protein_coding		K11092	U2 small nuclear ribonucleoprotein A'	NW_020327524.1:110793-131759	+	0.587209	1.13754	1.44209	7.84118	9.37909	6.80643	5.21932	4.26311	2.50499
102081884		LOC102081884	gene37147	lncRNA				NC_031967.2:67971188-67972247	+	12.0736	1.67099	1.07846	4.31053	6.47472	4.25859	0.001	2.03331	2.01659
100711058	XM_003452726.5	LOC100711058	gene30441	protein_coding	GO:0004672,GO:0005524,GO:0006468	K08858	serine/threonine-protein kinase SBK2	NC_031985.2:6519812-6526182	-	1.69064	-0.616155	1.44095	3.39543	3.55442	12.438	1.05187	5.44816	4.58121
100694623	XM_005456158.3//XM_019363677.2	ppm1e	gene14296	protein_coding	GO:0003824,GO:0004722,GO:0006470	K17501	protein phosphatase 1E	NC_031975.2:24066900-24129024	+	1.95854	1.29648	1.44013	0.178298	0.29594	1.19506	0.0458742	0.120483	0.440421
100698683	XM_003450282.5	LOC100698683	gene16156	protein_coding			uncharacterized protein LOC100698683	NC_031976.2:33266526-33277148	-	-1.48274	0.479049	1.43979	2.20814	38.5964	19.4875	6.17128	27.691	7.1835
100706080	XM_003459112.5	bckdha	gene20630	protein_coding	GO:0003826,GO:0003863,GO:0009083,GO:0016624	K00166	2-oxoisovalerate dehydrogenase subunit alpha, mitochondrial	NC_031979.2:33444864-33451694	-	-0.561532	0.376394	1.43941	12.5972	29.5542	29.1942	18.5914	22.7674	10.7644
100702173	XM_003443890.5//XM_005450959.4	LOC100702173	gene9790	protein_coding	GO:0016192		vesicle transport protein GOT1B	NC_031972.2:48266609-48270353	-	-0.137416	0.992222	1.43908	4.99213	6.65952	2.66807	5.49101	3.34776	0.983992
100700847	XM_003451450.4	LOC100700847	gene14284	protein_coding	GO:0004129,GO:0005746	K02271	cytochrome c oxidase subunit 7B, mitochondrial	NC_031975.2:23889803-23891810	+	0.652546	1.26931	1.43899	95.1915	238.047	353.034	60.5567	98.7558	130.208
100712084	XM_003441428.5	LOC100712084	gene5269	protein_coding	GO:0009055,GO:0051536	K00235	succinate dehydrogenase [ubiquinone] iron-sulfur subunit, mitochondrial	NC_031970.2:21565226-21571192	-	0.221073	1.14911	1.43803	16.8716	27.995	35.2581	14.4746	12.623	13.0127
100691928	XM_003451672.5	vcp	gene17149	protein_coding	GO:0005524	K13525	transitional endoplasmic reticulum ATPase	NC_031977.2:17544561-17553650	-	0.000844052	1.21249	1.43737	50.4376	109.972	77.9709	50.4081	47.4555	28.7899
109195448	XM_019347502.2//XM_025908296.1//XM_025908297.1	LOC109195448	gene7406	protein_coding			polymeric immunoglobulin receptor	NC_031971.2:32136084-32147002	+	10.7098	1.26717	1.43733	1.67482	0.372704	0.236294	0.001	0.154849	0.0872518
100707514	XM_003439821.5	lpxn	gene33677	protein_coding	GO:0002102,GO:0003712,GO:0005925,GO:0007155	K05760	leupaxin	NC_031986.2:42752443-42758886	-	3.09069	-2.0198	1.43661	1.69386	0.0368628	0.378199	0.198833	0.149489	0.13972
100705886	XM_005458665.4	LOC100705886	gene6243	protein_coding		K16302	LOW QUALITY PROTEIN: metal transporter CNNM1	NC_031971.2:6094656-6117985	+	-2.11762	-3.03564	1.43649	0.363106	0.233514	10.663	1.5758	1.91483	3.9396
100698501	XM_003450696.4//XM_005455562.4	LOC100698501	gene24244	protein_coding	GO:0004861,GO:0005634,GO:0007050,GO:0007346,GO:0072331		cyclin-dependent kinase inhibitor 1	NC_031981.2:6622677-6628274	-	0.32813	-0.374249	1.43593	19.6769	9.9735	41.6068	15.674	12.9273	15.3782
100708056	XM_003440501.5	pdhx	gene10304	protein_coding	GO:0016746	K13997	pyruvate dehydrogenase protein X component, mitochondrial	NC_031972.2:58432297-58467738	+	0.796194	0.803244	1.43561	13.6767	21.0022	19.4245	7.87595	12.0355	7.18105
100697309	XM_003438192.5//XM_025900122.1//XM_025900123.1	plekhj1	gene25942	protein_coding			pleckstrin homology domain-containing family J member 1	NC_031982.2:13074186-13080916	+	2.01844	-0.444387	1.43473	2.49264	1.15572	1.04694	0.615244	1.57263	0.387279
100694422	XM_003447862.4//XM_005453270.4	fcf1	gene27521	protein_coding	GO:0032040	K14566	rRNA-processing protein FCF1 homolog	NC_031983.2:9987202-9990420	+	-0.0546182	0.294766	1.434	4.84602	5.21138	2.59876	5.033	4.24834	0.961813
100706048	XM_003452956.4//XM_005457829.3	LOC100706048	gene23450	protein_coding			inosine-uridine preferring nucleoside hydrolase	NC_031987.2:20843409-20848703	-	0.909271	0.600262	1.43385	5.91371	4.58548	7.63753	3.14878	3.02474	2.82696
100691233	XM_003438251.5//XM_005473707.3	LOC100691233	gene18318	protein_coding	GO:0008138,GO:0016311	K14165	dual specificity protein phosphatase 19	NC_031978.2:5320339-5340555	+	0.588835	-0.321313	1.43365	2.95273	1.65577	7.32652	1.96321	2.06883	2.71223
100689805	XM_003457814.5	spcs2	gene20986	protein_coding	GO:0005787,GO:0006465,GO:0008233,GO:0016021	K12947	signal peptidase complex subunit 2	NC_031979.2:39211401-39214412	-	0.612591	1.32525	1.43251	62.7469	66.817	62.5754	41.0378	26.6654	23.1833
100705026	XM_019360877.2	meak7	gene7995	protein_coding			TLD domain-containing protein 1	NC_031972.2:2836254-2857017	+	0.68497	0.567649	1.43208	0.82889	1.21761	2.19421	0.515585	0.82154	0.813166
100702859	XM_003438124.5	psma8	gene26134	protein_coding	GO:0004298,GO:0005839,GO:0051603,GO:0004175,GO:0006511,GO:0019773,GO:0000502	K02731	proteasome subunit alpha-type 8	NC_031982.2:17090120-17093513	+	0.821626	1.13794	1.43137	34.3725	53.3206	36.6983	19.4481	24.2293	13.6069
100699096	XM_019361517.2	LOC100699096	gene10199	protein_coding	GO:0003700,GO:0005634,GO:0006355,GO:0003677	K09035	LOW QUALITY PROTEIN: transcription factor Maf	NC_031972.2:56008204-56011105	+	-0.612355	-0.535995	1.43118	6.27864	3.56342	22.9828	9.59849	5.16675	8.52264
109201407	XM_025905769.1	LOC109201407	gene36780	protein_coding			interferon-induced protein with tetratricopeptide repeats 1-like	NC_031967.2:59851128-59861495	-	-2.43488	0.110872	1.43065	0.0243837	0.570473	1.19546	0.131847	0.528274	0.443473
100701662	XM_003451453.5	dolpp1	gene8539	protein_coding	GO:0016787	K07252	dolichyldiphosphatase 1	NC_031972.2:16063560-16069333	+	0.924397	0.85456	1.42637	8.97617	9.9687	8.10978	4.72955	5.51303	3.01738
100689889	XM_003458364.5//XM_025903776.1	ybey	gene22860	protein_coding	GO:0004222,GO:0006364		endoribonuclease YbeY	NC_031987.2:6929123-6935869	+	1.06833	-0.0793187	1.42444	2.635	1.2663	4.63474	1.25655	1.33787	1.72674
100706886	XM_003459115.5	nup88	gene20625	protein_coding	GO:0000055,GO:0000056,GO:0006913,GO:0017056	K14318	nuclear pore complex protein Nup88	NC_031979.2:33384041-33386775	+	0.436172	1.22794	1.42383	2.05307	2.30805	1.50653	1.51741	0.985367	0.561516
100703435	XM_003446070.5	smim15	gene17386	protein_coding			small integral membrane protein 15	NC_031977.2:22511930-22515329	-	0.745713	1.37605	1.42262	26.7953	26.4543	20.1547	15.98	10.1921	7.5184
100696854	XM_003460100.4//XM_005466001.3//XM_005466002.4	pigm	gene12955	protein_coding	GO:0006506,GO:0016021,GO:0016758	K05284	GPI mannosyltransferase 1	NC_031974.2:25336104-25342074	-	1.93914	0.192784	1.42261	1.19788	1.03578	1.35929	0.312373	0.90622	0.507064
100704020	XM_003456222.5//XM_005460900.4	ubxn4	gene23952	protein_coding	GO:0005515		UBX domain-containing protein 4	NC_031987.2:33043565-33066173	-	0.00109743	0.746082	1.4216	15.5183	22.3102	19.8803	15.5065	13.3018	7.42129
100700423		LOC100700423	gene34479	lncRNA				NC_031967.2:16129814-16134352	-	1.50436	1.63825	-1.4757	1.22647	0.413871	0.60117	0.432314	0.132954	1.67196
100705798	XM_005473233.4//XM_005473234.3	xrcc4	gene17091	protein_coding	GO:0003677,GO:0005634,GO:0006302,GO:0006310	K10886	DNA repair protein XRCC4	NC_031977.2:16615767-16642477	-	0.751883	1.08777	1.4216	1.96567	1.32817	1.99856	1.16727	0.624888	0.74606
100706419	XM_003455426.5	LOC100706419	gene9625	protein_coding	GO:0016772,GO:0016301	K00933	creatine kinase U-type, mitochondrial	NC_031972.2:43558713-43573079	+	0.862526	0.276445	1.42008	10.5724	2.08531	2.84899	5.8147	1.72168	1.06464
100689750	XM_003445685.5//XM_005473157.4//XM_005473158.4	LOC100689750	gene16925	protein_coding	GO:0008270,GO:0003677		AN1-type zinc finger protein 5	NC_031977.2:12265243-12270690	+	1.39438	-0.842217	1.4192	50.2656	91.5583	160.394	19.1215	164.146	59.9744
102082736		LOC102082736	gene12832	lncRNA				NC_031974.2:23263041-23270811	-	2.29228	1.63355	-0.754968	0.231627	1.39069	0.140436	0.0472872	0.448212	0.236999
102077059	XM_005470250.4	LOC102077059	gene7860	protein_coding	GO:0016772		L-fucose kinase	NC_031972.2:1955-5395	-	-1.81648	0.813088	1.41864	0.95516	2.38447	7.08295	3.36427	1.35715	2.64949
100704823	XM_003455252.5	ilf2	gene31755	protein_coding		K13089	interleukin enhancer-binding factor 2	NC_031985.2:35579591-35586819	-	0.118464	0.366615	1.41844	8.95432	8.37635	7.96739	8.24843	6.4967	2.98074
100703605	XM_003444068.5	snrpd1	gene31171	protein_coding	GO:0006396	K11087	small nuclear ribonucleoprotein Sm D1	NC_031985.2:21352512-21357800	+	0.679183	1.26593	1.41825	16.3465	16.4079	16.7096	10.2087	6.82292	6.25218
100699777	XM_003454903.5	tsn	gene23678	protein_coding	GO:0043565,GO:0003697,GO:0003723,GO:0016070		translin	NC_031987.2:26101633-26106219	+	-0.186811	0.671286	1.41823	4.67142	3.13248	5.59193	5.31722	1.96703	2.09234
100709124	XM_003438732.5//XM_005448148.3	LOC100709124	gene11605	protein_coding		K00415	cytochrome b-c1 complex subunit 2, mitochondrial	NC_031973.2:20518362-20524041	-	0.676986	0.940936	1.4175	38.5943	57.8424	62.7529	24.1396	30.1298	23.4922
100695728	XM_003441629.4	dus4l	gene19978	protein_coding	GO:0008033,GO:0017150,GO:0050660,GO:0055114	K05545	tRNA-dihydrouridine(20a/20b) synthase [NAD(P)+]-like	NC_031979.2:19122685-19125160	+	0.725837	0.735757	1.41744	0.934401	1.52281	1.10405	0.564982	0.914452	0.413331
100694682	XM_003444785.4//XM_005478286.3	rer1	gene29686	protein_coding	GO:0016021		protein RER1	NC_031984.2:23922777-23930373	+	1.02931	0.991401	1.41723	33.184	43.4083	23.8018	16.2583	21.8339	8.9121
100689857	XM_003449843.5	ccdc167	gene21523	protein_coding			coiled-coil domain-containing protein 167	NC_031980.2:10545511-10548473	-	0.0146753	0.99949	1.41652	4.87028	5.91529	5.37305	4.82099	2.95869	2.01282
100701913	XM_003445904.5//XM_005468030.4	LOC100701913	gene2457	protein_coding	GO:0042407,GO:0061617		MICOS complex subunit MIC27	NC_031966.2:31489984-31498271	-	0.922684	1.29933	1.41599	14.1807	17.4315	21.1736	7.4807	7.0827	7.93487
100702556	XM_003450962.5	LOC100702556	gene15530	protein_coding	GO:0015267,GO:0016020,GO:0055085	K09878	aquaporin-10	NC_031976.2:20724511-20729170	-	-3.2665	-0.542933	1.41584	5.02774	54.4425	232.273	48.3824	79.319	87.0538
100691620	XM_003443344.5	ppid	gene1648	protein_coding	GO:0003755,GO:0000413	K05864	peptidyl-prolyl cis-trans isomerase D	NC_031966.2:12646509-12653095	+	-0.514173	0.820337	1.41539	3.32088	9.31962	3.05392	4.7428	5.27779	1.14494
100704113	XM_003456550.4	lto1	gene242	protein_coding			oral cancer-overexpressed protein 1	NC_031965.2:8438905-8442626	-	0.684542	1.3624	1.41454	13.4417	15.6343	30.3104	8.36347	6.08073	11.3703
100696319	XM_003438188.5	LOC100696319	gene25948	protein_coding	GO:0061630	K11982	E3 ubiquitin-protein ligase RNF126	NC_031982.2:13179461-13186982	-	0.527051	0.528956	1.41345	2.89784	3.8306	1.54734	2.01102	2.65482	0.58089
100698197	XM_003439616.5	prrc1	gene8255	protein_coding			protein PRRC1	NC_031972.2:8828036-8838399	+	0.466984	1.15651	1.41335	8.43336	5.7326	8.2729	6.10133	2.57163	3.10596
100705244	XM_005454902.3	LOC100705244	gene3587	protein_coding	GO:0004392,GO:0006788,GO:0055114	K21418	heme oxygenase 2	NC_031969.2:20371155-20376240	-	0.343053	0.118371	1.4129	3.87499	4.62674	5.14976	3.05493	4.26228	1.93402
100701612	XM_003439202.5	LOC100701612	gene12604	protein_coding		K17494	cysteine/serine-rich nuclear protein 1	NC_031974.2:17915379-17924598	-	0.845895	-1.05346	1.41182	9.15238	10.8272	21.9535	5.09207	22.4718	8.25093
100704848	XM_003438716.5	lcmt1	gene11653	protein_coding	GO:0008168,GO:0032259,GO:0018423	K18203	leucine carboxyl methyltransferase 1	NC_031973.2:21312340-21319623	+	-0.237486	0.415076	1.41155	1.52065	3.25342	3.62569	1.79275	2.44	1.36292
100696094	XM_005472076.4	LOC100696094	gene13713	protein_coding	GO:0016021,GO:0055085	K13751	sodium/potassium/calcium exchanger 3	NC_031975.2:11907331-11941193	+	0.679699	0.848354	1.41093	0.882747	1.0037	1.30477	0.551095	0.557473	0.490684
100696871	XM_003442637.5	LOC100696871	gene5803	protein_coding	GO:0003677,GO:0005634,GO:0006355,GO:0003700	K09036	transcription factor MafB	NC_031970.2:31235655-31237565	-	1.31019	-1.37832	1.40993	4.51845	0.26732	4.20196	1.82214	0.694938	1.58132
100704528	XM_005453119.4//XM_005453120.4	gba2	gene34765	protein_coding	GO:0004553	K17108	non-lysosomal glucosylceramidase	NC_031967.2:22402841-22420292	+	-0.895152	0.287578	1.40889	3.43381	4.82311	21.8496	6.38622	3.95146	8.2286
100698287	XM_003439699.5//XM_005478967.4	uap1	gene33551	protein_coding	GO:0070569	K00972	UDP-N-acetylhexosamine pyrophosphorylase	NC_031986.2:39710209-39720847	-	2.3526	4.69654	1.40768	7.6711	19.6044	2.27113	1.50195	0.756058	0.856031
100706458	XM_003442087.5//XM_025906327.1	dnmt1	gene3800	protein_coding	GO:0003677,GO:0008270,GO:0008168,GO:0003682	K00558	DNA (cytosine-5)-methyltransferase 1	NC_031969.2:24049571-24062730	-	1.39908	0.0607218	1.40412	3.89505	0.676636	1.02326	1.47689	0.648748	0.386637
100700052	XM_005461602.4//XM_005461603.4//XM_005461604.4//XM_013265122.3//XM_019358356.2//XM_019358357.2	LOC100700052	gene2673	protein_coding	GO:0006886,GO:0016192,GO:0030131,GO:0030117	K11824	AP-2 complex subunit alpha-2	NC_031969.2:2268293-2299679	+	0.384561	0.537699	1.40403	15.635	17.1217	21.1449	11.9766	11.7946	7.99009
100709228	XM_003440087.4	alad	gene9074	protein_coding	GO:0004655,GO:0033014,GO:0046872	K01698	delta-aminolevulinic acid dehydratase	NC_031972.2:31159496-31170515	+	0.290815	1.02019	1.40385	10.6271	18.5006	20.2307	8.68702	9.12177	7.64558
102075727	XM_005456075.4//XM_013274988.3	LOC102075727	gene16337	protein_coding	GO:0005164,GO:0006955,GO:0016020		uncharacterized protein LOC102075727	NC_031976.2:36195619-36207426	+	0.506884	0.904852	1.40214	1.38777	4.91927	4.49975	0.97663	2.62732	1.70256
100696379	XM_003452280.4	mxd4	gene6756	protein_coding	GO:0046983	K09114	max dimerization protein 4	NC_031971.2:18761438-18787002	-	-0.117994	-1.58656	1.40119	9.46182	8.42757	16.5522	10.2682	25.3108	6.26696
102080233	XM_019347658.2//XM_019347659.2	tep1	gene26530	protein_coding	GO:0003723,GO:0005515	K11127	telomerase protein component 1	NC_031982.2:26038230-26072380	-	0.243659	0.700717	1.39998	1.18739	0.91016	1.11758	1.00287	0.559991	0.423489
100690375	XM_003446439.5	LOC100690375	gene2730	protein_coding	GO:0005794,GO:0016192,GO:0016020	K22940	protein YIPF1	NC_031969.2:3550730-3557653	-	-0.0610346	0.727417	1.39962	6.94712	10.7927	9.19355	7.24733	6.51862	3.48462
100698329	XM_019347096.2//XM_019347097.2//XM_019347098.2//XM_025899595.1	LOC100698329	gene24786	protein_coding		K23755	protein SCO2 homolog, mitochondrial	NC_031981.2:22684370-22687602	-	0.992013	2.007	1.39959	1.67309	1.87032	2.36189	0.841189	0.465318	0.895244
100696575	XM_003437606.5	LOC100696575	gene1325	protein_coding		K23168	LOW QUALITY PROTEIN: protein C19orf12 homolog	NC_031965.2:39456508-39459994	-	0.109884	1.76936	1.39901	2.84644	2.69763	3.30611	2.63769	0.791321	1.25364
100708777	XM_025897625.1	LOC100708777	gene18790	protein_coding	GO:0005887,GO:0008514,GO:0042626,GO:0055085,GO:0005524,GO:0016887,GO:0016021	K05666	canalicular multispecific organic anion transporter 1	NC_031978.2:18565405-18585568	-	-1.31629	-0.353713	1.39829	11.978	41.8661	62.0513	29.8281	53.4984	23.5409
100711191	XM_003443754.5	LOC100711191	gene31670	protein_coding			SH3 domain-binding glutamic acid-rich-like protein 3	NC_031985.2:32795997-32802555	-	1.52662	2.46255	1.39645	27.1118	30.0308	44.2657	9.41024	5.44834	16.8149
100690684	XM_003456179.5	LOC100690684	gene25508	protein_coding			protein N-lysine methyltransferase FAM173B	NC_031982.2:5326146-5328279	+	0.553441	1.20215	1.39481	3.4433	5.8157	7.79685	2.34624	2.52766	2.96511
100711878	XM_005473767.4	LOC100711878	gene18149	protein_coding	GO:0016702,GO:0055114	K10712	LOW QUALITY PROTEIN: 2-aminoethanethiol dioxygenase	NC_031978.2:1198497-1204389	-	1.72474	1.07485	1.39315	14.6209	9.64924	8.06996	4.42359	4.58069	3.07249
100692358	XM_003449017.3	smim7	gene22405	protein_coding			small integral membrane protein 7	NC_031980.2:32764166-32769497	-	0.569935	0.362122	1.39287	10.864	11.3532	12.7675	7.3185	8.83301	4.86196
100694242	XM_013272331.3	spag7	gene13731	protein_coding	GO:0003676		sperm-associated antigen 7	NC_031975.2:12354242-12357611	+	0.631509	0.872682	1.39281	4.81386	4.56746	6.12962	3.10735	2.49443	2.3343
100701115	XM_003450789.5	taldo1	gene298	protein_coding	GO:0005975,GO:0004801,GO:0005737,GO:0006098	K00616	transaldolase	NC_031965.2:10641271-10650522	+	-0.234725	1.30388	1.39262	102.036	372.808	348.4	120.064	151	132.696
100711847	XM_019352949.2	LOC100711847	gene23876	protein_coding	GO:0016491,GO:0055114	K00274	amine oxidase [flavin-containing]	NC_031987.2:31022947-31062245	-	2.79359	2.67697	1.38984	20.9101	13.2069	7.67902	3.0158	2.06515	2.93037
100690836	XM_003447444.5	pitrm1	gene26659	protein_coding	GO:0006508	K06972	presequence protease, mitochondrial	NC_031982.2:29345141-29357924	+	0.149373	0.869601	1.38877	3.7637	3.80321	2.90398	3.39351	2.08149	1.109
106097915	XM_019347604.2	LOC106097915	gene26093	protein_coding			serotransferrin	NC_031982.2:16121411-16136817	+	0.323774	1.66808	1.38873	693.329	970.221	800.433	553.954	305.302	305.687
100705894	XM_005460765.4//XM_019351763.2//XM_025903242.1	LOC100705894	gene32442	protein_coding	GO:0061929	K19761	gamma-glutamylaminecyclotransferase	NC_031986.2:15873307-15877001	+	0.476981	1.57749	1.3882	4.57192	6.95985	14.4986	3.28483	2.33199	5.53908
100704883	XM_003448068.5	ndufa12	gene24583	protein_coding	GO:0008137,GO:0009055,GO:0016020	K11352	NADH dehydrogenase [ubiquinone] 1 alpha subcomplex subunit 12	NC_031981.2:17311774-17314747	+	0.354375	1.20613	1.38767	14.3348	29.5825	54.6116	11.2128	12.8219	20.8716
100696684	XM_003438940.5	dnajc11	gene29097	protein_coding		K09531	dnaJ homolog subfamily C member 11	NC_031984.2:11386584-11394580	+	0.0741992	0.580018	1.38696	7.25303	8.37331	8.81577	6.88943	5.60137	3.37089
102077239		LOC102077239	gene37378	lncRNA				NC_031967.2:72993261-72998141	+	7.61346	1.56541	2.28728	0.19583	1.57764	2.79553	0.001	0.533056	0.572695
100690821	XM_003444355.5	urm1	gene8917	protein_coding	GO:0005737,GO:0034227	K12161	ubiquitin-related modifier 1	NC_031972.2:25430143-25440908	-	0.0558966	1.27602	1.38544	2.78526	4.24114	1.86015	2.67941	1.75131	0.712016
100699134	XM_003449378.5	LOC100699134	gene34603	protein_coding		K01489	cytidine deaminase	NC_031967.2:19701933-19705061	-	0.56847	3.06789	1.38402	6.51362	22.1402	28.497	4.39234	2.64031	10.9186
100690297	XM_003448768.5	lrrc40	gene24863	protein_coding	GO:0005515		leucine-rich repeat-containing protein 40	NC_031981.2:23976259-23987327	+	1.55634	0.0340083	1.38315	3.01778	0.930159	3.17222	1.02608	0.908489	1.21617
100701020	XM_019361183.2	LOC100701020	gene9500	protein_coding		K01068	acyl-coenzyme A thioesterase 4	NC_031972.2:40526316-40543841	-	0.302662	1.9391	1.38103	1.55423	4.43233	6.85415	1.2601	1.15586	2.63161
100711394	XM_003449671.3//XM_005469862.2//XM_005469863.4	lsm6	gene6671	protein_coding	GO:0000398,GO:0005732	K12625	U6 snRNA-associated Sm-like protein LSm6	NC_031971.2:16284398-16288794	-	0.425872	1.02183	1.38	14.1723	20.2015	24.1928	10.5497	9.94903	9.29536
100691371	XM_003448772.5	rtca	gene24871	protein_coding	GO:0003963,GO:0006396	K01974	RNA 3'-terminal phosphate cyclase	NC_031981.2:24055864-24061187	+	0.0451601	0.701807	1.37991	5.24211	6.054	6.08624	5.08056	3.72201	2.3386
100693963	XM_003444699.5	LOC100693963	gene2049	protein_coding	GO:0000818	K11546	polyamine-modulated factor 1	NC_031966.2:22569767-22573017	-	1.73257	0.18624	1.37915	1.75875	0.925358	0.813525	0.529236	0.813291	0.312756
100707542	XM_003446417.5	carhsp1	gene2845	protein_coding	GO:0003676		calcium-regulated heat-stable protein 1	NC_031969.2:6369373-6396719	+	0.244955	1.01732	1.37911	12.8383	16.5651	36.0943	10.8335	8.18372	13.8767
100706772	XM_003453856.5	LOC100706772	gene8756	protein_coding	GO:0005743,GO:0005750,GO:0006122	K00419	cytochrome b-c1 complex subunit 9	NC_031972.2:22090833-22091533	-	1.01434	0.912132	1.37831	66.4652	111.754	134.661	32.9038	59.386	51.7999
100705557	XM_003438973.5	prim1	gene29164	protein_coding	GO:0003896,GO:0006269	K02684	DNA primase small subunit	NC_031984.2:12822815-12830861	+	1.64102	0.296397	1.37798	4.04351	0.924806	1.09856	1.29647	0.753054	0.422678
102081354		LOC102081354	gene15382	lncRNA				NC_031976.2:18556729-18560230	+	0.715068	1.59707	-0.84155	0.110575	1.15924	0.0964668	0.0673597	0.383184	0.172866
100691576	XM_005460832.4//XM_025907092.1//XM_025907093.1//XM_025907094.1//XM_025907095.1//XM_025907096.1//XM_025907097.1	LOC100691576	gene4681	protein_coding		K20838	N-acetyltransferase 8	NC_031970.2:8329401-8344795	-	0.554086	1.52646	1.3762	0.80147	2.77492	1.70211	0.545872	0.96325	0.655709
100705134	XM_005469084.4//XM_019357607.2	crlf3	gene4191	protein_coding			cytokine receptor-like factor 3	NC_031969.2:32290615-32309412	-	2.1998	1.18737	1.37306	9.89142	2.5436	2.6693	2.15305	1.1169	1.03054
106097393	XM_013267548.3//XM_019355583.2	umad1	gene31804	protein_coding			UBAP1-MVB12-associated (UMA)-domain containing protein 1	NC_031985.2:36927699-36940647	+	-0.188549	0.363273	1.37269	3.23635	8.04798	7.50063	3.6882	6.25649	2.89653
100697052	XM_003441888.5	LOC100697052	gene11112	protein_coding	GO:0003934,GO:0005737,GO:0046654	K01495	GTP cyclohydrolase 1	NC_031973.2:10644634-10647142	-	-3.81292	-1.33682	1.37229	0.785462	5.37106	20.3053	11.039	13.567	7.8435
112847901		LOC112847901	gene12316	lncRNA				NC_031974.2:8647107-8659515	-	-0.822363	1.59209	-8.92219	0.666137	6.81491	0.001	1.17793	2.26044	0.485117
100710174	XM_013277619.3	LOC100710174	gene17617	protein_coding	GO:0005789,GO:0008217,GO:0019885,GO:0070006,GO:0006508,GO:0008237,GO:0008270	K09604	endoplasmic reticulum aminopeptidase 1	NC_031977.2:27570391-27581571	+	0.388086	0.299649	1.37045	4.65659	4.01002	5.76646	3.5583	3.25794	2.2303
100699116	XM_003445309.5	tmem223	gene23038	protein_coding			transmembrane protein 223	NC_031987.2:11429408-11430413	+	-0.312595	0.745245	1.36953	1.26519	1.86524	2.08682	1.57129	1.11274	0.807636
100699309	XM_003449793.5	apex1	gene25283	protein_coding	GO:0004518,GO:0006281	K10771	DNA-(apurinic or apyrimidinic site) lyase	NC_031981.2:36234116-36237540	-	0.567565	1.1839	1.36941	20.4255	25.2905	22.1309	13.7822	11.1319	8.56574
106096482	XM_019367179.2	adra1b	gene2235	protein_coding	GO:0004930,GO:0007186,GO:0016021,GO:0004937,GO:0006937,GO:0019229,GO:0055117	K04136	alpha-1B adrenergic receptor	NC_031966.2:26394698-26407760	+	-0.760104	-0.140169	1.36899	0.638434	2.20406	2.75605	1.08126	2.42895	1.06704
109202066	unknown_transcript_1	LOC109202066	gene3336	V_segment			Ig heavy chain V region 914-like	NC_031969.2:15302598-15303213	+	1.21956	10.6743	5.09714	0.546298	1.63417	6.44527	0.234588	0.001	0.1883
100702294	XM_003452627.5//XM_005457426.4//XM_005457427.4//XM_005457429.4//XM_013276059.3	LOC100702294	gene16974	protein_coding	GO:0005515	K23353	PDZ and LIM domain protein 2	NC_031977.2:13347339-13381510	+	-0.198485	-0.852232	1.36878	10.6283	6.88105	4.88961	12.1959	12.4223	1.89335
100701578	XM_003454088.5	cdc6	gene6212	protein_coding	GO:0005524	K02213	cell division control protein 6 homolog	NC_031971.2:5419949-5425057	-	1.46159	1.05403	1.36854	1.28455	0.248396	0.419917	0.46641	0.119633	0.162627
100708384	XM_003454523.4	mrps16	gene5111	protein_coding	GO:0003735,GO:0005622,GO:0005840,GO:0006412	K02959	28S ribosomal protein S16, mitochondrial	NC_031970.2:18568662-18572655	-	0.976997	1.25272	1.36626	8.34744	10.3882	10.4263	4.2408	4.35946	4.04432
100700704	XM_003439368.5	pclaf	gene7881	protein_coding	GO:0006974,GO:0051726		LOW QUALITY PROTEIN: PCNA-associated factor	NC_031972.2:349395-352441	-	4.06554	0.269457	1.36536	6.38058	0.861909	2.38425	0.381074	0.715067	0.92542
100708434	NM_001282892.1//XM_003446581.5	aox1	gene32598	protein_coding	GO:0016491,GO:0055114,GO:0009055,GO:0051536,GO:0046872	K00157	aldehyde oxidase 1	NC_031986.2:19492176-19517068	-	-0.920543	-0.255885	1.3651	6.07694	15.1612	81.0216	11.5026	18.1035	31.4531
100695052	XM_003451851.5	LOC100695052	gene4541	protein_coding	GO:0004129	K02268	cytochrome c oxidase subunit 6C-1	NC_031970.2:4658952-4663817	-	0.405391	1.54485	1.36464	66.829	249.839	260.051	50.458	85.6279	100.986
100699317	XM_005456661.4	kdm7a	gene24504	protein_coding		K11445	lysine-specific demethylase 7A	NC_031981.2:14499733-14530006	-	2.68399	1.03559	1.36384	11.0886	22.9761	5.98253	1.7255	11.2081	2.3245
100699203	XM_003446385.5//XM_025906681.1	LOC100699203	gene2709	protein_coding	GO:0006890,GO:0030126	K20472	coatomer subunit zeta-2	NC_031969.2:3129456-3145031	+	0.331523	1.368	1.36366	39.4505	38.2319	27.2778	31.3512	14.8121	10.6
100694980	XM_003456436.5	LOC100694980	gene37337	protein_coding	GO:0004298,GO:0005839,GO:0051603	K02738	proteasome subunit beta type-6	NC_031967.2:71808520-71811426	+	0.914034	1.64799	1.3624	28.4568	74.0173	64.5787	15.102	23.6177	25.1169
100700679	XM_019350079.2//XM_019350080.2//XM_025901935.1	LOC100700679	gene29860	protein_coding		K16590	ninjurin-1	NC_031984.2:27488218-27500162	+	1.6303	-0.097301	1.36181	2.05195	0.490854	1.53656	0.662822	0.525101	0.597864
100534540	XM_003450585.5	tpi	gene15723	protein_coding	GO:0004807,GO:0006096	K01803	triosephosphate isomerase B	NC_031976.2:23373511-23378478	-	1.19505	1.32087	1.36116	173.614	227.21	231.838	75.8297	90.9507	90.2474
100703979	XM_003446072.5	pgm5	gene17389	protein_coding	GO:0005975,GO:0016868	K15636	phosphoglucomutase-like protein 5	NC_031977.2:22593646-22624475	-	-0.180638	0.518799	1.36115	0.649917	1.33201	3.83376	0.736606	0.92968	1.49237
100690566	XM_003448769.5	LOC100690566	gene24867	protein_coding	GO:0016020	K17081	prohibitin-2	NC_031981.2:24006954-24014205	-	0.190101	1.37198	1.36059	19.7253	40.5401	47.7042	17.2901	15.6631	18.5771
100695831	XM_003445709.5//XM_025905738.1	LOC100695831	gene544	protein_coding	GO:0015078,GO:0015986,GO:0045263,GO:0015991,GO:0033177	K02128	ATP synthase F(0) complex subunit C3, mitochondrial	NC_031965.2:17308275-17310893	-	0.205543	1.67407	1.36052	42.3593	184.092	186.247	36.7345	57.6886	72.5322
100694370	XM_005460521.4//XM_025907955.1	LOC100694370	gene7362	protein_coding			cartilage acidic protein 1	NC_031971.2:31439781-31447149	-	-2.32777	2.77055	1.36031	0.212235	1.60105	1.52809	1.06548	0.234632	0.595189
100692433	XM_003445443.5	pqlc3	gene28305	protein_coding		K23680	PQ-loop repeat-containing protein 3	NC_031983.2:24644798-24652460	+	0.12589	3.70842	1.35927	1.08276	1.43677	2.36012	0.992283	0.109911	0.919929
106098348	XM_013272234.3	cebpzos	gene22046	protein_coding			protein CEBPZOS	NC_031980.2:23149207-23151072	-	1.29928	0.777852	1.35756	1.10936	1.18739	0.982981	0.450765	0.692527	0.3836
100698243		LOC100698243	gene6104	lncRNA				NC_031971.2:1755522-1760785	+	0.121174	1.58157	1.42383	7.07775	15.7655	13.7614	6.50756	5.26753	5.12916
100693310	XM_003459226.5	LOC100693310	gene19451	protein_coding		K11169	dehydrogenase/reductase SDR family member 13	NC_031979.2:4186093-4188575	-	-3.21685	0.143933	1.35342	1.59356	14.103	57.2351	14.8162	12.7639	22.3997
100689720	XM_025908943.1	fuk	gene7880	protein_coding	GO:0005524,GO:0016772	K05305	L-fucose kinase	NC_031972.2:334400-349205	+	-0.287773	1.84144	1.353	3.07595	4.02118	4.4111	3.75498	1.12208	1.72684
100691363	XM_003446109.5	ndc80	gene17327	protein_coding		K11547	kinetochore protein NDC80 homolog	NC_031977.2:20641436-20648700	-	3.50309	1.19109	1.35272	7.48011	1.57962	2.85339	0.659739	0.691827	1.11725
100701956	XM_003456056.5	LOC100701956	gene17082	protein_coding	GO:0004129	K02272	cytochrome c oxidase subunit 7C, mitochondrial	NC_031977.2:16180902-16182638	-	0.614567	1.56239	1.35152	31.8865	108.287	120.962	20.8259	36.6648	47.4024
100694277	XM_003455382.5//XM_005459938.4//XM_005459939.4	wee1	gene9581	protein_coding	GO:0004672,GO:0005524,GO:0006468	K06632	wee1-like protein kinase	NC_031972.2:42714397-42722312	-	4.87601	-0.737917	1.35109	3.63754	0.318357	1.94103	0.123875	0.530945	0.760877
100691352	XM_005478430.4	LOC100691352	gene31033	protein_coding		K20372	LOW QUALITY PROTEIN: TBC1 domain family member 20	NC_031985.2:18286538-18301556	-	0.176612	-0.105978	1.35041	5.30622	5.57912	4.45134	4.69483	6.00438	1.74573
100694248	XM_003448862.5//XM_005453821.4	LOC100694248	gene31444	protein_coding	GO:0005719,GO:0045892,GO:0005634	K11586	chromobox protein homolog 3	NC_031985.2:25234566-25238419	+	0.0800575	0.835216	1.34923	18.5124	21.7358	27.5169	17.5131	12.1829	10.8004
100707598	XM_005479026.4//XM_019352016.2	LOC100707598	gene33638	protein_coding		K06704	disintegrin and metalloproteinase domain-containing protein 10	NC_031986.2:41795504-41828665	+	2.23732	1.08286	1.34899	2.82355	1.91099	0.815086	0.598819	0.902161	0.319976
100711758	XM_005475646.4//XM_005475647.4//XM_013273469.3//XM_019347298.2//XM_019347299.2//XM_019347300.2	trmt1l	gene24890	protein_coding	GO:0003723,GO:0004809,GO:0008033		TRMT1-like protein	NC_031981.2:24360148-24378579	+	0.486107	0.267023	1.34867	1.53595	0.4473	1.43062	1.09659	0.371721	0.561739
100698428	XM_003453101.5	itpk1	gene27630	protein_coding	GO:0000287,GO:0005524,GO:0005622,GO:0032957,GO:0047325,GO:0052725,GO:0052726	K00913	inositol-tetrakisphosphate 1-kinase	NC_031983.2:11539778-11570304	+	1.60129	0.135835	1.34771	4.61625	1.80498	4.50299	1.52143	1.64279	1.76929
100701090	XM_003445062.4	babam1	gene24094	protein_coding	GO:0045739,GO:0070531,GO:0070552	K20776	BRISC and BRCA1-A complex member 1	NC_031981.2:1971710-1976499	-	-0.0239734	0.423298	1.34764	3.7903	3.65366	3.97138	3.85381	2.7246	1.56049
100698374	XM_003438107.5//XM_005476411.4//XM_025900098.1	spidr	gene26190	protein_coding		K22806	DNA repair-scaffolding protein	NC_031982.2:18468136-18511435	+	-0.41381	0.403715	1.34707	2.73161	4.75233	8.37226	3.63905	3.59233	3.29104
100701608	XM_003459693.5	LOC100701608	gene6180	protein_coding	GO:0045454		thioredoxin-related transmembrane protein 2-B	NC_031971.2:4728441-4733129	-	-0.0345478	0.620313	1.34687	5.49726	9.83446	7.91888	5.63049	6.39761	3.11327
100704915	XM_003455168.4	nudcd2	gene2252	protein_coding			nudC domain-containing protein 2	NC_031966.2:26579051-26583907	+	0.811245	1.11962	1.3468	5.05517	5.49724	6.67738	2.88089	2.52992	2.6253
100696851	XM_003459754.5	selenos	gene39916	protein_coding	GO:0006886,GO:0030176	K14025	selenoprotein S	NW_020327524.1:67201-79104	+	0.764975	1.06731	1.34554	28.6366	52.9976	26.7897	16.8516	25.2909	10.5419
112847939		LOC112847939	gene11943	lncRNA				NC_031974.2:330947-332706	+	-0.186416	1.56585	-2.47519	0.520086	1.92054	0.156951	0.591823	0.648718	0.872713
100697843	XM_003438194.5	LOC100697843	gene25931	protein_coding	GO:0008121,GO:0009055	K00420	cytochrome b-c1 complex subunit 10	NC_031982.2:12895645-12899112	-	0.991697	1.31603	1.34477	33.0385	68.1174	95.7604	16.6146	27.3586	37.7025
102083145	XM_005475295.4//XM_013273994.3	LOC102083145	gene23809	protein_coding			piggyBac transposable element-derived protein 4	NC_031987.2:29179922-29183592	-	6.09116	-0.288864	1.344	2.34937	0.367398	1.32004	0.0344611	0.448842	0.520001
100710077	XM_003453059.5	npc2	gene27580	protein_coding		K13443	NPC intracellular cholesterol transporter 2	NC_031983.2:10733028-10735750	+	0.0626786	0.403843	1.34348	7.97573	7.94588	13.7135	7.63664	6.00583	5.40408
100695591	XM_019349044.2	LOC100695591	gene27726	protein_coding	GO:0005515	K09257	tonsoku-like protein	NC_031983.2:13613452-13623920	+	2.9872	0.229046	1.34198	1.50881	0.113422	0.470748	0.190282	0.0967715	0.1857
100697943	XM_019365572.2//XM_025897099.1	sec14l2	gene17917	protein_coding			SEC14-like protein 2	NC_031977.2:34944336-34964403	-	2.01025	0.552295	1.34104	1.13248	0.37563	0.381544	0.281116	0.256155	0.150609
100709579	XM_019358937.2	LOC100709579	gene5396	protein_coding	GO:0003746,GO:0006414	K02357	elongation factor Ts, mitochondrial	NC_031970.2:23479910-23485208	+	0.757512	1.68309	1.34083	4.77705	5.26366	5.84535	2.8257	1.63918	2.3077
100705450	XM_005458918.4//XM_013276967.3//XM_025911840.1	lrp4	gene178	protein_coding	GO:0030509,GO:0048513,GO:0060828,GO:0005515	K20051	low-density lipoprotein receptor-related protein 4	NC_031965.2:6309766-6419706	-	-0.102808	1.21689	1.34079	1.90626	3.62216	2.47356	2.04706	1.55829	0.97657
100712453	XM_003443930.5//XM_025908477.1	saal1	gene9917	protein_coding			protein SAAL1	NC_031972.2:50510373-50518264	-	0.22695	0.615354	1.34071	1.99759	2.55551	3.19651	1.70682	1.66816	1.26207
100704237	XM_003442665.5	chchd4	gene5760	protein_coding	GO:0015035,GO:0045041	K17782	mitochondrial intermembrane space import and assembly protein 40	NC_031970.2:30310962-30314243	+	-0.0451346	1.31263	1.34038	4.24425	8.17299	5.57093	4.37913	3.29034	2.20006
100702177	XM_003444980.5	depdc4	gene24441	protein_coding	GO:0035556		DEP domain-containing protein 4	NC_031981.2:13491420-13496336	-	3.25063	0.92366	1.33888	2.22184	0.331912	1.08787	0.23344	0.174974	0.430065
100701051	XM_005475934.4	orc2	gene25592	protein_coding	GO:0000808,GO:0005634,GO:0006260	K02604	origin recognition complex subunit 2	NC_031982.2:7483122-7491952	+	1.17856	0.711068	1.33848	2.96899	0.342236	1.32509	1.31168	0.209061	0.52399
112845630		LOC112845630	gene42084	lncRNA				NW_020329075.1:180611-181101	+	0.17906	0.560459	10.474	1.71905	1.67371	1.42226	1.5184	1.13492	0.001
100706404	XM_019364136.2	psmg1	gene14302	protein_coding	GO:0005783,GO:0043248	K11875	proteasome assembly chaperone 1	NC_031975.2:24227161-24237624	-	0.183952	1.08588	1.33839	7.04184	8.99561	9.83484	6.19885	4.23787	3.88931
109195603	XM_019347865.2//XM_019347866.2	LOC109195603	gene13252	protein_coding			uncharacterized protein LOC109195603	NC_031974.2:35257853-35265666	+	-0.841541	-2.04567	1.33751	0.19561	0.529009	1.25805	0.350526	2.18409	0.497815
100708216	XM_005463113.4//XM_013266023.3//XM_013266024.3	immt	gene1389	protein_coding		K17785	MICOS complex subunit MIC60	NC_031966.2:2131398-2144402	-	-0.195964	0.968504	1.33747	10.5183	21.3259	23.1167	12.0486	10.8983	9.14762
100695921	XM_013271636.3//XM_019357135.2	LOC100695921	gene467	protein_coding	GO:0003676		RNA-binding motif, single-stranded-interacting protein 1	NC_031965.2:14523876-14540309	+	1.00109	2.77135	1.33515	1.063	7.12284	2.38906	0.5311	1.04326	0.946904
100691869	XM_003439850.4	LOC100691869	gene33810	protein_coding	GO:0005198,GO:0005923,GO:0016021	K06087	claudin-7	NC_031986.2:45221091-45222630	-	12.1664	6.99343	1.33506	4.59672	0.127418	1.76924	0.001	0.001	0.701282
100707560	XM_003451646.5//XM_005473336.4//XM_005473337.4	coro1c	gene17212	protein_coding	GO:0015629,GO:0030036,GO:0051015,GO:0005515	K13886	coronin-1C	NC_031977.2:18279485-18317015	+	1.16325	0.826745	1.33469	17.3464	9.90355	13.8959	7.74525	5.58362	5.50939
100692250	XM_003443103.5	ndufa6	gene3039	protein_coding		K03950	NADH dehydrogenase [ubiquinone] 1 alpha subcomplex subunit 6	NC_031969.2:10108256-10110160	+	-0.325907	1.54444	1.33455	13.5635	41.7315	58.7723	17.0012	14.3068	23.3042
100704555	XM_003455419.5	nucb2	gene9609	protein_coding	GO:0005509	K20371	nucleobindin-2	NC_031972.2:43322343-43329084	+	1.04203	1.16205	1.33401	181.996	318.334	94.0046	88.385	142.256	37.2883
100701831	XM_003448558.5//XM_005472956.4	LOC100701831	gene16689	protein_coding	GO:0005388,GO:0005524,GO:0005783,GO:0016021,GO:0033017,GO:0070588	K05853	sarcoplasmic/endoplasmic reticulum calcium ATPase 2	NC_031977.2:6455641-6480573	-	0.381136	0.694388	1.33345	7.08386	27.7762	8.78395	5.43922	17.1649	3.48563
109197098	XM_019352226.2//XM_019352247.2	LOC109197098	gene32634	protein_coding			tubulin alpha-1A chain	NC_031986.2:20370193-20376826	-	0.895631	1.60871	1.33343	2.73112	3.78745	3.09768	1.46801	1.24187	1.22923
100534531	NM_001279450.1//XM_005475104.4	rad51	gene22272	protein_coding		K04482	RAD51 recombinase	NC_031980.2:28818035-28826375	-	2.97543	0.2439	1.33246	3.04666	0.243583	0.650981	0.387373	0.205696	0.258499
100697115	XM_003438687.5	ogfod3	gene11734	protein_coding	GO:0016491,GO:0055114		2-oxoglutarate and iron-dependent oxygenase domain-containing protein 3	NC_031973.2:22784686-22818860	+	2.09369	0.602981	1.33239	5.43465	2.73053	5.50852	1.27323	1.79776	2.18748
100697344	XM_003448210.4	LOC100697344	gene29375	protein_coding	GO:0008290,GO:0051016	K10364	F-actin-capping protein subunit alpha-1	NC_031984.2:17711619-17716836	-	-0.287984	1.06605	1.33229	13.271	47.7524	28.8821	16.203	22.8077	11.4702
100706831	XM_003448662.5	LOC100706831	gene10890	protein_coding	GO:0005524,GO:0016887,GO:0035494	K06027	vesicle-fusing ATPase	NC_031973.2:5794159-5823402	+	0.249513	0.485285	1.33208	4.85135	3.78324	4.09828	4.08086	2.70258	1.62782
100706501	XM_003454516.5	psmc3	gene837	protein_coding	GO:0036402,GO:0005524	K03065	26S proteasome regulatory subunit 6A	NC_031965.2:25526867-25528583	+	0.267055	1.59463	1.33176	16.3931	35.9937	21.2028	13.6229	11.9178	8.42349
100695541	XM_003440363.5	LOC100695541	gene10236	protein_coding			transmembrane protein 263	NC_031972.2:56689059-56694338	-	2.59719	0.0528108	1.33127	55.5404	8.14132	22.7812	9.17864	7.84869	9.05364
100709258	XM_019345805.2//XM_019345806.2	LOC100709258	gene21483	protein_coding		K13696	phospholipase ABHD3	NC_031980.2:9669280-9676346	+	-0.533099	-0.161447	1.33057	1.99385	1.73062	1.48865	2.88517	1.93554	0.591902
100695382	XM_003443115.5//XM_005468402.4//XM_025906779.1	LOC100695382	gene3009	protein_coding	GO:0030246	K10090	galectin-2	NC_031969.2:9658339-9662627	+	0.244619	1.97525	1.33055	1.00385	1.26746	1.78669	0.847288	0.322347	0.71042
100694967	XM_013275569.3//XM_013275572.3//XM_025897808.1//XM_025897809.1	prxl2a	gene18737	protein_coding	GO:0016209,GO:0055114		redox-regulatory protein FAM213A	NC_031978.2:17469230-17475869	-	0.504864	1.09702	1.33042	33.2587	65.4519	69.9245	23.4383	30.5975	27.8056
109203149	XM_019362217.1	LOC109203149	gene11678	protein_coding			transmembrane protein 238	NC_031973.2:21890793-21891287	-	-2.48218	-1.21299	1.32919	1.77167	4.88827	27.7649	9.89905	11.3319	11.0502
100691135	XM_003454548.5	iars	gene5141	protein_coding	GO:0004822,GO:0000166,GO:0004812,GO:0005524,GO:0006418	K01870	isoleucine--tRNA ligase, cytoplasmic	NC_031970.2:19449780-19506144	-	0.39408	-0.177256	1.32812	10.3891	9.30805	5.14922	7.90584	10.5249	2.05087
100693517	XM_019349574.2//XM_019349575.2	emc1	gene29708	protein_coding	GO:0072546	K23562	ER membrane protein complex subunit 1	NC_031984.2:24264636-24275236	-	-0.134114	0.677049	1.32784	9.25581	14.089	14.6984	10.1575	8.81187	5.85532
100695218	NM_001279677.1//XM_019350280.2	granzyme	gene30702	protein_coding	GO:0004252,GO:0006508	K08663	granzyme K-like	NC_031985.2:11832706-11836634	+	3.51826	-0.0202838	1.32684	31.5965	1.83841	4.57058	2.75764	1.86444	1.82202
100696327	XM_005449383.4	klhdc4	gene8174	protein_coding			kelch domain-containing protein 4	NC_031972.2:6761018-6770026	+	0.0793832	0.635305	1.32682	3.45382	3.41905	2.03009	3.26891	2.2012	0.809285
100700700	XM_003438459.5//XM_005448273.4//XM_005448275.4//XM_025909626.1//XM_025909627.1//XM_025909628.1	tbc1d24	gene11499	protein_coding	GO:0031175	K21841	TBC1 domain family member 24	NC_031973.2:18788254-18808211	+	-1.05523	-0.305391	1.32651	0.776001	1.11922	2.4793	1.61257	1.38308	0.988578
100533979	NM_001279723.1	nr0b2	gene14914	protein_coding		K08563	nuclear receptor subfamily 0 group B member 2	NC_031976.2:7497437-7498762	+	-0.9338	-1.37411	1.326	28.6425	5.57887	54.2274	54.7158	14.4609	21.6298
100696455	XM_005477982.4//XM_005477983.4	LOC100696455	gene29376	protein_coding	GO:0006508,GO:0008236	K01303	acylamino-acid-releasing enzyme	NC_031984.2:17717047-17724774	+	-0.157135	1.17213	1.32555	2.97139	7.15294	7.26397	3.31331	3.17424	2.89831
100706255	XM_005448996.4//XM_005448997.4//XM_005448998.4//XM_005448999.4//XM_005449000.4	slc4a2	gene12483	protein_coding	GO:0006820,GO:0016021,GO:0005452,GO:0016020,GO:0008509	K13855	anion exchange protein 2	NC_031974.2:14649065-14696862	-	0.980585	1.61273	1.32553	2.36048	2.49469	1.98864	1.19623	0.815711	0.793474
100705547	XM_003437553.4	pepd	gene1089	protein_coding	GO:0004177,GO:0030145	K14213	xaa-Pro dipeptidase	NC_031965.2:32460456-32478006	+	-0.192658	0.975016	1.32519	12.5718	15.3796	29.798	14.3679	7.82413	11.8923
100691000	XM_003444938.4//XM_005451590.4//XM_013271197.3//XM_013271198.3	anks1b	gene24445	protein_coding	GO:1900383,GO:0005515	K21413	ankyrin repeat and sterile alpha motif domain-containing protein 1B	NC_031981.2:13575087-13830470	-	3.96443	2.77716	1.32454	3.58733	0.934079	0.693973	0.229805	0.136262	0.277088
102082692	XM_005450015.4	LOC102082692	gene32130	protein_coding	GO:0005634,GO:0031144,GO:0071630		uncharacterized protein LOC102082692	NC_031986.2:10213342-10216387	+	3.67038	1.1849	1.32399	5.06698	0.29087	1.67512	0.397973	0.127941	0.669092
100694808	XM_013276927.3//XM_025907079.1	LOC100694808	gene4622	protein_coding	GO:0004672,GO:0005524,GO:0006468	K11481	serine/threonine-protein kinase Aurora-2	NC_031970.2:6629890-6637093	-	3.82203	-0.494288	1.32371	2.55944	0.666104	2.5321	0.180967	0.938291	1.01159
100709432	XM_013272213.3//XM_013272215.3//XM_013272216.3//XM_013272217.3//XM_013272218.3//XM_013272219.3//XM_013272220.3//XM_013272221.3//XM_019345782.2//XM_019345783.2//XM_025898711.1	myo6	gene22073	protein_coding	GO:0003774,GO:0005524,GO:0016459	K10358	unconventional myosin-VI	NC_031980.2:23937728-24079832	+	0.469467	0.806305	1.32222	1.27059	1.42751	1.72396	0.91766	0.816314	0.689445
100705880	XM_003452057.4	mtpn	gene24518	protein_coding			myotrophin	NC_031981.2:15106610-15120626	-	0.913973	0.812326	1.32204	38.7691	30.4975	40.3232	20.5756	17.3672	16.128
100691828	XM_005477159.4//XM_013276376.3	LOC100691828	gene27769	protein_coding	GO:0005096,GO:0005925,GO:0016477,GO:0043547	K12488	arf-GAP with SH3 domain, ANK repeat and PH domain-containing protein 3	NC_031983.2:14372513-14393659	-	2.46194	-0.00981889	1.32153	6.50686	5.12948	2.79751	1.18101	5.16451	1.11931
100693287	XM_013277080.3	tomm6	gene5155	protein_coding	GO:0005742	K17772	mitochondrial import receptor subunit TOM6 homolog	NC_031970.2:19770019-19771686	-	0.328008	0.420057	1.32107	5.54005	9.9728	14.6304	4.4134	7.45362	5.85566
100691843	XM_003455859.4//XM_005460617.3//XM_013264485.3	LOC100691843	gene36084	protein_coding			type-2 ice-structuring protein	NC_031967.2:46220723-46232683	+	1.34806	1.14819	1.32099	101.115	438.516	344.953	39.7201	197.855	138.071
100693559	XM_013277238.3//XM_013277239.3	arl6ip6	gene31910	protein_coding			ADP-ribosylation factor-like protein 6-interacting protein 6	NC_031986.2:1878511-1884373	+	1.60096	1.93663	1.3208	8.82098	22.0737	19.8574	2.9079	5.76621	7.94919
100691587	XM_019353056.2	LOC100691587	gene22831	protein_coding	GO:0034551,GO:0005524	K08900	mitochondrial chaperone BCS1	NC_031987.2:6607676-6611127	-	0.225111	1.33513	1.32034	1.56336	0.57796	1.48366	1.3375	0.229078	0.594116
100691961	XM_003437836.3//XM_019348254.2//XM_025900446.1	LOC100691961	gene26282	protein_coding			protein THEM6	NC_031982.2:20615917-20618751	+	-0.363054	1.19282	1.31995	3.79258	12.1419	12.3038	4.87781	5.31145	4.92826
100694827	XM_005463814.4	LOC100694827	gene14719	protein_coding			complement C1q tumor necrosis factor-related protein 3	NC_031975.2:34490794-34505269	+	2.48584	0.362288	1.31952	3.5788	4.60233	3.31527	0.638889	3.58029	1.32832
100693926	XM_003438350.5	LOC100693926	gene18311	protein_coding	GO:0005743,GO:0009060,GO:0033617	K18184	cytochrome c oxidase assembly protein COX20, mitochondrial	NC_031978.2:5229460-5232057	-	1.41553	0.796411	1.31925	8.24135	8.13014	3.3083	3.08946	4.68117	1.32578
109199654		LOC109199654	gene39662	lncRNA				NW_020327428.1:148436-150445	-	4.69677	10.7465	3.2296	2.41034	1.71793	1.50537	0.0929414	0.001	0.160486
100707401	XM_003456805.5//XM_025911041.1//XM_025911042.1	LOC100707401	gene13666	protein_coding	GO:0016747	K11160	diacylglycerol O-acyltransferase 2	NC_031975.2:11180179-11185129	-	-1.40472	0.98878	1.3188	2.13376	6.37862	14.3617	5.64946	3.21421	5.75716
106098019		LOC106098019	gene4189	lncRNA				NC_031969.2:32259701-32270406	+	-0.42023	1.53227	0.587073	1.95652	3.9258	1.76137	2.6181	1.35728	1.17253
100708904	XM_003449329.5//XM_013273864.3//XM_013273865.3//XM_025898239.1	sidt2	gene19627	protein_coding	GO:0016021,GO:0033227,GO:0051033		SID1 transmembrane family member 2	NC_031979.2:9142832-9159131	-	0.740105	0.590189	1.3185	33.3393	62.4821	31.2542	19.9601	41.5041	12.5314
100698983	XM_003458399.5	LOC100698983	gene33955	protein_coding	GO:0005515,GO:0016702,GO:0046872,GO:0055114	K00460	arachidonate 5-lipoxygenase	NC_031967.2:2927843-2942280	+	4.91698	1.04052	1.31829	33.1743	1.86436	2.55133	1.0981	0.906363	1.02311
100694499	XM_013270555.3	galk2	gene9869	protein_coding	GO:0005534,GO:0005524	K18674	N-acetylgalactosamine kinase	NC_031972.2:49859068-49862917	-	0.568228	1.1109	1.3174	2.93821	3.15138	2.99512	1.98166	1.45911	1.20181
102083264	XM_005448238.4//XM_005448239.4	LOC102083264	gene11520	protein_coding			uncharacterized protein LOC102083264	NC_031973.2:19146006-19165072	+	1.18081	0.0900528	1.31728	1.46507	0.90695	0.380312	0.646246	0.852069	0.152616
100698750	XM_019346838.2//XM_025899627.1//XM_025899628.1//XM_025899629.1	adipor2	gene24344	protein_coding	GO:0016021	K07297	adiponectin receptor protein 2	NC_031981.2:10058237-10088076	-	-0.73591	-0.376305	1.31665	24.8224	45.4994	206.74	41.3404	59.0588	82.9992
100704725	XM_003454595.5	LOC100704725	gene30583	protein_coding	GO:0003924,GO:0005200,GO:0005525,GO:0005874,GO:0007017	K07375	tubulin beta chain	NC_031985.2:8941100-8952496	+	0.0492263	1.1393	1.31652	26.9902	27.3454	47.4206	26.0848	12.4143	19.0395
100693026	XM_003456677.5	cdt1	gene19227	protein_coding		K10727	DNA replication factor Cdt1	NC_031978.2:30670395-30676398	-	1.5399	-1.39778	1.31622	1.45258	0.126427	0.239114	0.499556	0.333129	0.0960245
100702194	XM_003449472.5	LOC100702194	gene10655	protein_coding			interferon-induced protein with tetratricopeptide repeats 5	NC_031973.2:2476678-2510964	+	-0.554986	-0.905862	1.316	0.349923	0.909304	1.79022	0.514091	1.70373	0.719038
100693055	XM_003440029.5	atf6	gene33686	protein_coding	GO:0003700,GO:0006355,GO:0005634,GO:0005789,GO:0030968,GO:0035497,GO:0045944	K09054	cyclic AMP-dependent transcription factor ATF-6 alpha	NC_031986.2:42903812-42932691	+	0.348792	1.31761	1.31571	9.97581	10.0234	6.92009	7.83342	4.02137	2.77999
100706393	XM_003448742.4//XM_005475747.4	rtcb	gene24762	protein_coding	GO:0003972,GO:0006388,GO:0072669,GO:0006396,GO:0008452	K14415	tRNA-splicing ligase RtcB homolog	NC_031981.2:22075053-22079254	-	0.445521	0.653789	1.31443	10.6882	9.00529	10.1443	7.84855	5.72384	4.07886
100711486	XM_005454041.3	LOC100711486	gene22358	protein_coding	GO:0003677		lamina-associated polypeptide 2,	NC_031980.2:31821816-31837261	-	-0.459226	2.59534	1.31409	0.375799	0.549527	1.09456	0.51665	0.0909313	0.440209
106098806		otub2	gene27620	lncRNA				NC_031983.2:11431916-11434212	-	-0.0240059	1.52712	-3.28168	1.74863	4.66338	0.289378	1.77797	1.61805	2.81417
109194535	XM_019358176.2//XM_019358177.2//XM_025906781.1	LOC109194535	gene3013	protein_coding			microsomal glutathione S-transferase 1-like	NC_031969.2:9729720-9732180	+	-0.0025987	1.56628	1.31407	28.1768	174.597	153.851	28.2276	58.9577	61.8766
100705947	XM_003448072.5//XM_005475857.4	atp5f1c	gene24604	protein_coding	GO:0015986,GO:0045261,GO:0046933	K02136	ATP synthase subunit gamma, mitochondrial	NC_031981.2:17903969-17908405	+	0.420094	1.07215	1.31405	60.6355	204.469	237.818	45.3175	97.2474	95.6484
100689866	XM_003452338.5	fkbp2	gene25154	protein_coding		K09569	peptidyl-prolyl cis-trans isomerase FKBP2	NC_031981.2:31842843-31843965	-	0.92902	1.5485	1.31396	32.5897	42.4669	55.2768	17.1166	14.518	22.2331
100706062	XM_025911054.1//XM_025911055.1	LOC100706062	gene13679	protein_coding			transmembrane 4 L6 family member 4	NC_031975.2:11380875-11384741	-	0.760131	1.23558	1.31396	29.977	62.5059	138.193	17.6997	26.5444	55.5834
100698306	XM_003443126.4	atp5mf	gene3063	protein_coding		K02130	ATP synthase subunit f, mitochondrial	NC_031969.2:10432483-10435427	-	0.402891	1.39286	1.31335	68.7273	288.013	286.364	51.9813	109.678	115.229
102083292	XM_005463433.4	LOC102083292	gene15237	protein_coding			urokinase plasminogen activator surface receptor-like	NC_031976.2:16398323-16400088	-	4.85934	8.74469	1.3132	2.91245	0.428957	0.421198	0.100335	0.001	0.169502
100704953	XM_003444073.4//XM_005478521.4//XM_005478522.3//XM_005478523.4	vps28	gene31155	protein_coding	GO:0000813,GO:0032509	K12184	vacuolar protein sorting-associated protein 28 homolog	NC_031985.2:21209522-21214180	-	0.571281	0.497252	1.3129	13.8089	20.308	15.909	9.29365	14.3873	6.40354
100691498	XM_005476103.4	LOC100691498	gene25886	protein_coding	GO:0005198,GO:0006886,GO:0016192,GO:0030117,GO:0005515	K17302	coatomer subunit beta'	NC_031982.2:12047894-12055626	+	0.390486	1.02179	1.31237	25.4694	24.0085	26.4686	19.4299	11.8243	10.6578
100709750	XM_003459269.5	LOC100709750	gene39519	protein_coding	GO:0003723,GO:0003743,GO:0005737,GO:0006413	K03259	eukaryotic translation initiation factor 4E type 2	NW_020327363.1:176788-186325	+	-0.499882	0.696184	1.31196	4.0113	4.8382	4.43489	5.67237	2.98615	1.78626
100701455	XM_013271487.3//XM_025900930.1//XM_025900931.1//XM_025900932.1//XM_025900933.1//XM_025900934.1//XM_025900935.1//XM_025900936.1//XM_025900937.1//XM_025900938.1	kiaa1109	gene28361	protein_coding			uncharacterized protein KIAA1109 homolog	NC_031983.2:26230903-26303794	+	-0.130462	-0.385188	1.31168	2.26796	3.47923	4.73687	2.48261	4.54398	1.90825
102077375	XM_005458385.4	LOC102077375	gene4698	protein_coding			uncharacterized protein LOC102077375	NC_031970.2:8550550-8553542	+	-0.467376	1.25973	1.31103	243.954	1111.42	700.82	337.289	464.155	282.454
100691022	XM_005456948.4//XM_005456949.4//XM_005456950.4//XM_005456951.4	herc3	gene6701	protein_coding	GO:0004842	K10614	probable E3 ubiquitin-protein ligase HERC3	NC_031971.2:17201966-17236143	-	-0.473527	-0.156896	1.31095	2.48103	3.93921	8.25279	3.44491	4.39177	3.32634
100694442	XM_013276796.3//XM_013276797.3	gys1	gene3266	protein_coding	GO:0004373,GO:0005978	K00693	glycogen [starch] synthase, muscle	NC_031969.2:14234179-14243828	-	3.95178	0.705498	1.31094	49.5371	1.15087	3.60757	3.2013	0.705749	1.45406
100695384	XM_003443529.5//XM_013270347.3//XM_013270348.3	LOC100695384	gene12853	protein_coding	GO:0003824		uncharacterized protein LOC100695384	NC_031974.2:23906691-23958460	-	-1.18272	1.0011	1.31006	3.08099	13.4232	16.1199	6.99399	6.70648	6.50123
100712351	XM_003441429.5	mrpl20	gene5270	protein_coding	GO:0003735,GO:0005622,GO:0005840,GO:0006412,GO:0019843	K02887	39S ribosomal protein L20, mitochondrial	NC_031970.2:21571377-21574230	+	0.569493	2.0748	1.30993	3.02548	1.36286	1.77131	2.03873	0.323501	0.714442
100695547	XM_003442047.5//XM_005468825.4	psmc3ip	gene3913	protein_coding	GO:0007131	K06695	homologous-pairing protein 2 homolog	NC_031969.2:26004095-26007579	-	0.6483	0.244129	1.30871	8.80909	19.3628	7.36108	5.62048	16.3485	2.97154
100704114	XM_003456960.5	dpm1	gene29997	protein_coding	GO:0016740	K00721	dolichol-phosphate mannosyltransferase subunit 1	NC_031984.2:31722530-31728451	+	0.81143	2.34087	1.30829	24.391	33.3637	15.7138	13.8984	6.58572	6.34523
100710774	XM_003448758.5	commd2	gene24838	protein_coding		K22558	COMM domain-containing protein 2	NC_031981.2:23485529-23490054	+	0.596793	1.00087	1.30771	6.1489	7.17641	10.3615	4.06579	3.58604	4.18566
109196427	XM_019350428.2//XM_025905783.1//XM_025905784.1	LOC109196427	gene36866	protein_coding			scavenger receptor cysteine-rich type 1 protein M130	NC_031967.2:61705151-61715973	-	1.35087	2.67931	1.30743	19.7236	57.5815	33.2392	7.73274	8.98939	13.43
100708295	XM_003456484.3//XM_005461276.4//XM_019359479.2	dpy30	gene7819	protein_coding	GO:0044666,GO:0048188	K14965	protein dpy-30 homolog	NC_031971.2:41771757-41774501	-	0.29791	2.04803	1.30736	13.1243	34.6236	37.4599	10.6757	8.37245	15.136
109201807		LOC109201807	gene40809	lncRNA				NW_020328055.1:346152-347062	-	1.16955	1.51051	-0.622954	404.085	250.354	1.01836	179.64	87.8712	1.5683
100692688	XM_003441697.4	mipep	gene19822	protein_coding	GO:0004222,GO:0005759,GO:0006627,GO:0006508	K01410	mitochondrial intermediate peptidase	NC_031979.2:14856048-14883006	+	0.223425	0.561061	1.30661	1.97163	2.45676	3.0912	1.68876	1.6652	1.24968
100691339	XM_003441523.5	spcs1	gene5556	protein_coding	GO:0005787,GO:0006465,GO:0008233,GO:0016021	K12946	signal peptidase complex subunit 1	NC_031970.2:25822412-25823871	-	0.937885	0.782543	1.30657	66.4781	66.0175	99.0532	34.7014	38.3787	40.0454
100697071	XM_003448040.4//XM_005470030.4	LOC100697071	gene7581	protein_coding			von Willebrand factor A domain-containing protein 7	NC_031971.2:36199857-36223215	-	4.07009	-0.43217	1.30594	13.7536	0.127197	0.491708	0.818834	0.171622	0.198875
100690252	XM_003439245.5//XM_019363061.2	LOC100690252	gene12491	protein_coding			protein FAM49B	NC_031974.2:14903423-14944487	+	1.40272	-0.290988	1.30531	7.65911	1.62678	3.37854	2.8968	1.99033	1.36707
100710057	XM_003447836.5	LOC100710057	gene27413	protein_coding	GO:0004594,GO:0005524,GO:0015937	K09680	pantothenate kinase 3	NC_031983.2:8262300-8268435	+	0.351189	0.54073	1.3052	10.8367	8.46025	12.0194	8.4953	5.81577	4.86384
102075527	XM_019355957.2	ppp1r3g	gene11931	protein_coding	GO:0005515		protein phosphatase 1 regulatory subunit 3G	NC_031974.2:82914-84689	-	0.0663971	0.2388	1.30491	162.628	397.935	630.136	155.313	337.23	255.045
100690258	XM_003440431.5	LOC100690258	gene10046	protein_coding	GO:0005509,GO:0005544	K17092	annexin A2-A	NC_031972.2:52376824-52381343	-	2.27879	9.63258	1.30272	6.42878	0.793772	0.490854	1.32478	0.001	0.198973
100697368	XM_005459708.4	arsb	gene8425	protein_coding	GO:0008484	K01135	arylsulfatase B	NC_031972.2:12692987-12712520	-	0.313856	0.602617	1.30201	2.36999	4.80275	3.25702	1.90663	3.16289	1.32092
100698421	XM_005478733.4//XM_013275070.3//XM_013275071.3//XM_019351592.2//XM_019351593.2	npl	gene33297	protein_coding	GO:0016829	K01639	N-acetylneuraminate lyase	NC_031986.2:34878188-34883691	-	-0.273309	-0.792001	1.30146	3.48749	2.85612	2.21387	4.2149	4.9453	0.898203
100703040	XM_003438297.5	dnajc9	gene18536	protein_coding		K09529	dnaJ homolog subfamily C member 9	NC_031978.2:12740560-12745872	+	1.42478	0.818473	1.30141	15.5892	8.55692	6.44035	5.8066	4.85213	2.61304
100699328	XM_003454246.5//XM_005458803.4	rcc2	gene30135	protein_coding			protein RCC2	NC_031984.2:36045532-36064788	+	0.419037	0.378546	1.30078	2.13967	1.87155	1.31199	1.60031	1.43962	0.532544
100706747	XM_003446414.4//XM_005468560.3	eci1	gene2836	protein_coding	GO:0003824	K13238	enoyl-CoA delta isomerase 1, mitochondrial	NC_031969.2:6301873-6307161	+	0.376496	1.71708	1.29999	5.01503	6.07977	10.9028	3.86311	1.84924	4.42795
100709599	XM_003444503.5	ppic	gene17801	protein_coding	GO:0003755,GO:0000413	K09563	peptidyl-prolyl cis-trans isomerase C	NC_031977.2:31937239-31945891	-	1.15004	-1.95215	1.29846	0.11744	0.221645	1.12601	0.0529198	0.857655	0.45779
100712562	XM_003450581.5	LOC100712562	gene15717	protein_coding	GO:0003924,GO:0005525	K04393	cell division control protein 42 homolog	NC_031976.2:23316373-23322552	-	1.49477	2.26077	1.29813	4.38414	2.02853	1.40273	1.55566	0.423273	0.570426
100704920	XM_005477934.4//XM_019350060.2	nsfl1c	gene30004	protein_coding	GO:0005515	K14012	NSFL1 cofactor p47	NC_031984.2:31964422-31974135	+	0.131295	1.55369	1.29772	9.3909	15.7272	11.2325	8.574	5.35727	4.56904
100693543	XM_003450345.5	ndufs2	gene34050	protein_coding	GO:0016651,GO:0048038,GO:0051287,GO:0055114	K03935	NADH dehydrogenase [ubiquinone] iron-sulfur protein 2, mitochondrial	NC_031967.2:5982927-5993501	-	0.430613	1.27434	1.29759	21.1026	43.0439	55.7496	15.657	17.7949	22.6793
100690182	XM_003442361.4//XM_005467047.3	usp10	gene699	protein_coding	GO:0016579,GO:0036459	K11841	ubiquitin carboxyl-terminal hydrolase 10	NC_031965.2:21758714-21780393	-	-0.0803605	0.999464	1.29717	8.63183	10.1704	15.4564	9.12628	5.08709	6.28959
100694075	XM_003449860.5	LOC100694075	gene21475	protein_coding			histidine triad nucleotide-binding protein 3	NC_031980.2:9588916-9591693	-	2.27926	-0.0378481	1.2967	1.43912	0.648798	1.82327	0.296464	0.666044	0.742173
100693288		LOC100693288	gene31908	lncRNA				NC_031986.2:1848229-1850607	-	0.379198	1.49887	1.94026	506.297	262.931	8.75868	389.274	93.0328	2.28225
100690854	XM_003450753.5	LOC100690854	gene321	protein_coding		K12359	ceroid-lipofuscinosis neuronal protein 6 homolog	NC_031965.2:11407195-11417382	+	0.467827	1.51531	1.29642	2.14178	2.73962	2.90878	1.54862	0.958376	1.18427
100697951	XM_003446297.4	ints7	gene21665	protein_coding	GO:0016180,GO:0032039	K13144	integrator complex subunit 7	NC_031980.2:13625494-13637047	-	1.08905	-0.141574	1.29589	1.38284	0.320964	1.48669	0.650034	0.354058	0.605507
100700433	XM_003459546.5//XM_003459547.4	dync1h1	gene27817	protein_coding	GO:0003777,GO:0007018,GO:0030286,GO:0005524	K10413	cytoplasmic dynein 1 heavy chain 1	NC_031983.2:15475379-15502204	+	0.421068	0.412409	1.29349	5.52814	4.62382	6.29803	4.12881	3.47419	2.56936
100693702	XM_003447617.5	b4galt7	gene1545	protein_coding	GO:0005975,GO:0016757	K00733	beta-1,4-galactosyltransferase 7	NC_031966.2:8590500-8601571	+	0.869834	0.463471	1.2924	4.7543	3.44802	3.23717	2.6016	2.50064	1.32164
100710814	XM_003458516.5	ppp1r11	gene31825	protein_coding	GO:0004865,GO:0032515	K17553	E3 ubiquitin-protein ligase PPP1R11	NC_031985.2:37936587-37942027	+	0.701435	1.05935	1.29226	3.76065	3.24926	3.23793	2.31265	1.55915	1.32208
100706482	XM_003449488.5	LOC100706482	gene10615	protein_coding	GO:0046872	K01476	arginase-1	NC_031973.2:1825723-1830888	-	-1.34842	-0.26414	1.2921	11.091	32.1203	101.925	28.2413	38.5739	41.6218
100695272	XM_005449432.4	skp2	gene8227	protein_coding	GO:0005515	K03875	S-phase kinase-associated protein 2	NC_031972.2:8163914-8168856	-	10.9961	0.148832	1.29158	2.04242	0.141472	0.179199	0.001	0.127605	0.0732032
100692810	XM_005472983.3	txnrd2	gene16742	protein_coding	GO:0016491,GO:0055114,GO:0045454	K22182	thioredoxin reductase 2, mitochondrial	NC_031977.2:7972828-7994902	-	-0.533429	0.403931	1.29122	2.26189	5.16552	3.67664	3.27378	3.90408	1.50229
100698677	XM_005478137.4//XM_005478138.4//XM_019350245.2	dclre1b	gene29554	protein_coding		K15341	5' exonuclease Apollo	NC_031984.2:20928769-20932725	-	2.86708	-0.403375	1.29059	1.00967	0.0904243	0.279373	0.138389	0.119595	0.114203
100700737	XM_003446554.5	jagn1	gene32530	protein_coding	GO:0005789,GO:0007029		protein jagunal homolog 1	NC_031986.2:16840016-16842765	-	0.769648	0.56808	1.29027	13.045	12.4263	8.02099	7.65168	8.38171	3.27957
100710424	XM_003452075.5//XM_005456709.4	rcc1	gene14904	protein_coding		K11493	regulator of chromosome condensation	NC_031976.2:7344012-7350599	+	0.800497	2.18358	1.28964	4.19243	3.18722	2.08234	2.40709	0.701597	0.851787
100712418	XM_003455772.4	mtmr7	gene2485	protein_coding	GO:0046856,GO:0052866	K18083	myotubularin-related protein 7	NC_031966.2:31920723-31933729	+	0.592478	0.883925	1.28955	2.94391	4.31893	7.26597	1.95241	2.34039	2.97236
100695844	XM_003449116.4//XM_005454084.2//XM_013273755.1//XM_025901750.1	LOC100695844	gene29926	protein_coding	GO:0005739,GO:0061617	K17564	MICOS complex subunit mic25a	NC_031984.2:29256383-29325576	+	1.32332	0.847765	1.28839	2.28419	2.08905	3.80339	0.912798	1.16077	1.55714
100690400	XM_019348968.2	LOC100690400	gene27680	protein_coding			isoamyl acetate-hydrolyzing esterase 1 homolog	NC_031983.2:12376968-12379913	+	-0.441111	0.430884	1.28771	1.64913	1.95594	2.86439	2.23894	1.45093	1.17326
100701926	XM_013273959.3//XM_013273960.3//XM_019362403.2//XM_019362404.2	LOC100701926	gene10653	protein_coding	GO:0005515		interferon-induced protein with tetratricopeptide repeats 5	NC_031973.2:2458484-2476527	+	-0.39534	0.0965475	1.28745	1.1067	2.52041	3.18261	1.45559	2.35726	1.30383
100703056	XM_003442407.5//XM_013269779.3	ccdc47	gene4052	protein_coding			coiled-coil domain-containing protein 47	NC_031969.2:29042483-29054825	+	-0.501255	0.865972	1.2869	15.4158	29.9878	19.4914	21.8202	16.4536	7.98817
100694479	XM_003440278.5	LOC100694479	gene20398	protein_coding		K22970	dehydrogenase/reductase SDR family member 11	NC_031979.2:28046973-28051317	-	5.36618	2.29607	1.28544	0.0412459	3.83373	4.03326	0.001	0.780612	1.65463
100695357	XM_003438095.5//XM_005476434.4//XM_013269458.3//XM_019347896.2	arf1	gene26215	protein_coding	GO:0005525	K07937	ADP-ribosylation factor 1	NC_031982.2:19125918-19130002	-	0.286235	0.640546	1.28526	20.2783	23.0614	20.8961	16.629	14.7932	8.57359
100693807	XM_013274876.3	LOC100693807	gene17497	protein_coding	GO:0004177,GO:0005622,GO:0006508,GO:0005737,GO:0008235,GO:0019538,GO:0030145	K01255	putative aminopeptidase W07G4.4	NC_031977.2:25558154-25568715	+	0.253902	2.0561	1.28447	6.75439	13.0617	13.8262	5.6644	3.14089	5.67597
100695720	XM_003460166.5//XM_025905967.1	LOC100695720	gene600	protein_coding		K07127	5-hydroxyisourate hydrolase	NC_031965.2:18651532-18655402	+	-1.23096	0.123578	1.284	2.46422	6.46046	13.4026	5.78409	5.93011	5.50385
100708980	XM_003448453.5//XM_005476677.4	LOC100708980	gene26495	protein_coding	GO:0019901	K17457	transcription factor BTF3 homolog 4	NC_031982.2:25250368-25257210	-	0.412957	0.747044	1.28322	39.2985	74.8484	71.3335	29.5164	44.5964	29.3093
100701400	XM_003453836.5//XM_019355482.2//XM_025910716.1//XM_025910738.1	mthfs	gene144	protein_coding		K01934	5-formyltetrahydrofolate cyclo-ligase	NC_031965.2:4891147-4995465	-	0.0690121	1.46068	1.2829	27.9344	89.8806	38.087	26.6296	32.6555	15.6526
100697720	XM_003453739.5	LOC100697720	gene14390	protein_coding			complement C1q-like protein 2	NC_031975.2:26423453-26427779	-	4.95213	-0.664335	1.28175	1.79166	1.18956	0.854949	0.0578783	1.88526	0.351637
100703411	XM_019354416.2	LOC100703411	gene9045	protein_coding	GO:0006629,GO:0016788	K12298	bile salt-activated lipase	NC_031972.2:30170749-30175402	+	-0.379956	-3.39141	1.28174	8.96471	2.79812	9.78927	11.6658	29.3617	4.02633
100699780		LOC100699780	gene22200	lncRNA				NC_031980.2:26912021-26915478	+	1.37438	1.48593	1.68747	11.5083	29.0024	59.3715	4.43897	10.3544	18.4331
100703382	XM_003457228.4	psmb4	gene30222	protein_coding	GO:0004298,GO:0005839,GO:0051603	K02736	proteasome subunit beta type-4	NC_031985.2:1239607-1243118	+	0.845495	1.35079	1.28147	25.0381	45.21	36.3257	13.9342	17.7258	14.9435
100708252	XM_003443914.5	appl2	gene9747	protein_coding	GO:0005515	K20132	DCC-interacting protein 13-beta	NC_031972.2:47222471-47239185	-	0.667573	1.50201	1.28119	4.1607	5.52384	3.68067	2.61943	1.95026	1.51443
100694588	XM_003443526.5	eef1e1	gene12848	protein_coding		K15439	eukaryotic translation elongation factor 1 epsilon-1	NC_031974.2:23834173-23842029	+	0.52783	0.618443	1.28046	7.48577	10.0577	11.0182	5.19211	6.55132	4.53579
100710786	XM_003450911.5//XM_025911825.1	prpf31	gene15613	protein_coding	GO:0000244,GO:0000398,GO:0046540	K12844	U4/U6 small nuclear ribonucleoprotein Prp31	NC_031976.2:22008637-22015212	-	-0.22159	0.169648	1.28042	5.95954	7.52647	5.72209	6.94893	6.69148	2.35564
100698140	XM_019350760.2	LOC100698140	gene30863	protein_coding		K10666	E3 ubiquitin-protein ligase RNF5	NC_031985.2:15437813-15449923	+	0.602484	-0.742766	1.27972	8.46436	7.24085	18.9404	5.57479	12.1167	7.80108
100690853	XM_005455527.4//XM_005455528.4	LOC100690853	gene15770	protein_coding	GO:0003676		zinc finger protein 574	NC_031976.2:24263053-24271063	-	0.018015	1.4329	1.27911	1.39249	2.95903	1.6863	1.37521	1.09598	0.694839
100706254	XM_003459919.4	eed	gene32709	protein_coding	GO:0016571,GO:0035098,GO:0005515	K11462	polycomb protein EED	NC_031986.2:20916577-20929835	-	0.910025	-0.0355755	1.27825	4.27725	1.35907	2.23985	2.27625	1.393	0.923479
100707205	XM_013274562.2//XM_013274563.1	LOC100707205	gene15935	protein_coding	GO:0004930,GO:0007186,GO:0016021	K04328	free fatty acid receptor 2	NC_031976.2:28127261-28129981	+	6.12525	0.195386	1.27757	48.5928	9.86872	2.0713	0.696128	8.61874	0.85439
109194415		LOC109194415	gene36614	lncRNA				NC_031967.2:56833874-56838264	-	10.0448	1.48029	-0.124767	1.05632	0.701256	0.730296	0.001	0.251342	0.796265
100699813	XM_003441813.5	LOC100699813	gene11194	protein_coding			zinc finger CCHC domain-containing protein 24	NC_031973.2:12628069-12641919	-	1.75421	1.09111	1.27728	0.227239	1.33911	0.205168	0.0673615	0.628579	0.0846468
100698576	XM_005451953.4//XM_005451954.4//XM_025903618.1//XM_025903619.1//XM_025903620.1	LOC100698576	gene23051	protein_coding	GO:0035556,GO:0009055,GO:0015035,GO:0045454		uncharacterized protein LOC100698576	NC_031987.2:12057419-12087028	+	0.415412	-1.70004	1.27666	9.08416	1.4822	8.98956	6.81135	4.8158	3.71045
100695573	XM_003448947.5	timm50	gene20904	protein_coding	GO:0005743,GO:0005744,GO:0015031	K17496	mitochondrial import inner membrane translocase subunit TIM50	NC_031979.2:37478760-37516944	+	0.579885	0.78288	1.27649	2.64204	2.34757	1.602	1.76757	1.36442	0.661302
100708114	XM_003454522.5	sccpdh	gene858	protein_coding	GO:0016491,GO:0055114		saccharopine dehydrogenase-like oxidoreductase	NC_031965.2:25910876-25918979	-	-0.960162	0.590077	1.27646	21.9491	112.458	148.196	42.7026	74.7067	61.1764
100693040	XM_003458607.5//XM_005463719.4//XM_005463720.4//XM_005463721.3	LOC100693040	gene20017	protein_coding	GO:0004672,GO:0006468,GO:0005515	K05743	LIM domain kinase 1	NC_031979.2:19859096-19913258	-	1.19135	0.450387	1.27571	1.67981	4.33278	2.24929	0.735579	3.17093	0.929009
100693155	XM_003444028.4	tomm7	gene31274	protein_coding	GO:0005742,GO:0030150	K17771	mitochondrial import receptor subunit TOM7 homolog	NC_031985.2:23367927-23377886	+	-0.108824	1.01088	1.27554	15.3149	30.632	27.8515	16.5148	15.2009	11.5046
100700781	XM_019348448.2	LOC100700781	gene25591	protein_coding			uncharacterized protein LOC100700781	NC_031982.2:7478896-7482866	+	0.978634	0.149837	1.27534	2.83784	1.79812	6.65607	1.44009	1.62074	2.7498
100696111	XM_025903818.1	tfg	gene23516	protein_coding	GO:0006888,GO:0042802,GO:0048208,GO:0005515	K09292	protein TFG	NC_031987.2:22293548-22305342	+	0.711851	1.04006	1.27487	53.8222	48.8338	43.2375	32.8604	23.7482	17.8684
100708276	XM_005455061.4	LOC100708276	gene20578	protein_coding			mid1-interacting protein 1-B	NC_031979.2:31872402-31873038	+	-1.44126	0.996789	1.27408	56.9448	1807.06	3519.31	154.638	905.543	1455.2
100702248	XM_005449591.4//XM_005449592.3	nbas	gene21341	protein_coding	GO:0006890	K20473	neuroblastoma-amplified sequence	NC_031980.2:7461153-7638697	+	0.433347	0.931865	1.27406	2.51582	1.73911	1.81734	1.86307	0.911607	0.75146
109203547	XM_019363031.2//XM_025910650.1//XM_025910651.1//XM_025910652.1//XM_025910653.1	LOC109203547	gene1797	protein_coding			cytokine-dependent hematopoietic cell linker	NC_031966.2:16453979-16472842	+	-2.00375	0.695821	1.27381	67.7268	1203.36	417.869	271.612	742.904	172.816
100707818	XM_003447913.5	srp68	gene7162	protein_coding	GO:0005047,GO:0005786,GO:0006614,GO:0008312,GO:0030942	K03107	signal recognition particle subunit SRP68	NC_031971.2:27401325-27414542	-	0.225755	1.3564	1.2738	15.3121	14.355	11.3057	13.0941	5.60643	4.67569
106098841		LOC106098841	gene19408	lncRNA				NC_031979.2:2345335-2418352	-	1.69016	1.47067	-5.19711	2.79068	3.56462	0.0825643	0.86481	1.28617	3.02885
100699394	XM_003448549.5	lrrcc1	gene26387	protein_coding		K16475	leucine-rich repeat and coiled-coil domain-containing protein 1	NC_031982.2:22494506-22511838	-	2.95994	0.526185	1.27368	1.09955	0.174892	0.742545	0.141314	0.121443	0.30712
100699257	XM_005465685.4	LOC100699257	gene37852	protein_coding			uncharacterized protein LOC100699257	NC_031967.2:81637926-81644560	-	0.787953	2.08446	1.2735	0.63308	1.08699	0.407012	0.366658	0.256295	0.168363
100701553	XM_003446145.5	fbxo4	gene17409	protein_coding	GO:0031146,GO:0005515	K10291	F-box only protein 4	NC_031977.2:23289603-23293640	+	-0.989462	0.501827	1.2733	0.956859	2.35755	1.4568	1.89979	1.66493	0.602696
100690181	XM_003442278.5	bola3	gene680	protein_coding		K22075	bolA-like protein 3	NC_031965.2:21003863-21006979	-	0.313085	0.348689	1.27313	2.79699	2.95581	6.22141	2.25135	2.32119	2.57418
100709474	XM_005464018.4	mad2l1	gene34002	protein_coding	GO:0007094	K02537	mitotic spindle assembly checkpoint protein MAD2A	NC_031967.2:3967899-3976059	-	4.36797	1.29487	1.27233	7.82824	2.46197	5.20195	0.379119	1.00343	2.15356
100710550	XM_003459575.5	prxl2b	gene5099	protein_coding	GO:0055114	K15717	prostamide/prostaglandin F synthase	NC_031970.2:18396313-18404113	-	0.54056	1.12349	1.27115	12.592	17.9253	11.1553	8.65705	8.22742	4.62197
100702964	XM_003439802.5	mrpl47	gene33822	protein_coding	GO:0003735,GO:0005761,GO:0006412	K17428	39S ribosomal protein L47, mitochondrial	NC_031986.2:45492974-45499641	+	0.151282	1.19438	1.27112	6.70586	8.65892	8.06936	6.03829	3.78372	3.34345
100693953	XM_003442860.5	atp5s	gene28145	protein_coding		K07554	ATP synthase subunit s, mitochondrial	NC_031983.2:21141167-21147335	-	-2.14878	-0.892605	1.27094	1.12675	1.80819	3.93273	4.9966	3.35695	1.62968
100706427	XM_003456887.5	ndufs3	gene56	protein_coding	GO:0008137,GO:0055114,GO:0016651	K03936	NADH dehydrogenase [ubiquinone] iron-sulfur protein 3, mitochondrial	NC_031965.2:1588652-1596642	+	0.439207	1.43008	1.27044	20.9666	44.7418	63.6567	15.4637	16.6042	26.3879
100706702	XM_003437889.4//XM_019347706.2	tns3	gene26146	protein_coding	GO:0005515	K18080	tensin-3	NC_031982.2:17526269-17559855	+	0.719141	-1.7036	1.27035	6.27267	2.44862	7.90054	3.81039	7.97549	3.27524
109199699		LOC109199699	gene39642	lncRNA				NW_020327419.1:250678-261811	-	10.9225	1.46451	0.31487	1.94094	2.0702	1.79955	0.001	0.750155	1.4467
100693558	XM_003454557.5	LOC100693558	gene5156	protein_coding	GO:0034551	K17682	ubiquinol-cytochrome-c reductase complex assembly factor 2	NC_031970.2:19771776-19774441	+	-0.16505	0.198315	1.27014	4.88246	7.32731	9.82174	5.47424	6.38625	4.07229
100710269	XM_005458045.4	LOC100710269	gene25710	protein_coding			transmembrane protein 69	NC_031982.2:9400210-9401578	+	0.492947	1.53234	1.26963	4.0266	2.43966	1.88283	2.86119	0.843429	0.780935
100704175	XM_003450968.4//XM_019364909.2	chrnb2	gene15537	protein_coding	GO:0006811,GO:0016021,GO:0005230,GO:0004888,GO:0005216,GO:0034220,GO:0022848	K04813	neuronal acetylcholine receptor subunit beta-2	NC_031976.2:20795454-20819557	+	-0.762526	0.326984	1.26953	1.58479	6.44437	2.45181	2.68853	5.13746	1.017
100691629	XM_003445440.5	calm1	gene28327	protein_coding	GO:0005509,GO:0019722	K02183	calmodulin-1	NC_031983.2:24954370-24962607	+	-1.01292	0.712203	1.26897	57.1936	136.317	218.423	115.416	83.2062	90.6359
100689707	XM_005476307.4//XM_005476311.4//XM_005476312.3//XM_019347597.2//XM_019347598.2//XM_019347599.2	LOC100689707	gene26102	protein_coding	GO:0005515	K02633	period circadian protein homolog 2	NC_031982.2:16261337-16294508	+	-2.53667	-1.00184	1.26883	0.360674	1.17268	11.6874	2.09281	2.34835	4.85022
100690534	XM_019367125.2	LOC100690534	gene19841	protein_coding	GO:0004930,GO:0007186,GO:0016021	K04010	C5a anaphylatoxin chemotactic receptor 1	NC_031979.2:15089850-15091596	+	2.00172	1.19388	1.26854	3.42186	0.186983	0.237297	0.854447	0.0817348	0.0984974
102080269	XM_019363457.2	tmed9	gene1544	protein_coding		K15280	transmembrane emp24 domain-containing protein 9	NC_031966.2:8584714-8588704	+	0.708105	1.25612	1.26808	95.8298	121.335	90.2623	58.6597	50.799	37.478
100689878	XM_003456176.5	abhd4	gene25535	protein_coding		K13698	protein ABHD4	NC_031982.2:6372052-6376519	+	-0.983968	0.378448	1.26659	1.35959	5.13632	6.02749	2.68913	3.95119	2.50527
100694781	XM_025899525.1//XM_025899526.1//XM_025899527.1	abcc9	gene24629	protein_coding	GO:0005524,GO:0006813,GO:0008281,GO:0016020,GO:0016887,GO:0016021,GO:0042626,GO:0055085	K05033	ATP-binding cassette sub-family C member 9	NC_031981.2:19307138-19378442	+	0.632823	0.905557	1.26634	2.55301	2.01897	1.80077	1.64647	1.07778	0.748602
100691418	XM_003458132.5//XM_019348074.2	bfsp2	gene26958	protein_coding	GO:0005882,GO:0045104,GO:0005198	K10379	phakinin	NC_031982.2:34553954-34560260	-	-0.452189	1.89373	1.26532	0.295454	1.39612	2.26178	0.404215	0.375711	0.940916
100711381	XM_003446261.5	mtif3	gene21767	protein_coding	GO:0003743,GO:0006413	K02520	translation initiation factor IF-3, mitochondrial	NC_031980.2:16671647-16674340	-	0.092033	-0.308115	1.26479	2.65193	2.30107	5.11418	2.48804	2.84893	2.12832
100708715	XM_003448669.5//XM_005453783.4	LOC100708715	gene10907	protein_coding			transmembrane protein 106B	NC_031973.2:6484733-6491786	-	1.76296	0.262912	1.26452	1.30971	0.763889	0.654933	0.385896	0.636628	0.272607
100704021	XM_003456300.5	psmd2	gene19516	protein_coding	GO:0000502,GO:0030234,GO:0042176	K03028	26S proteasome non-ATPase regulatory subunit 2	NC_031979.2:6645206-6658230	-	0.613702	1.53044	1.26431	26.7696	57.883	30.6711	17.4944	20.0374	12.7683
100704850	XM_003438803.5	LOC100704850	gene29153	protein_coding	GO:0004359,GO:0006541	K01425	glutaminase kidney	NC_031984.2:12569396-12588682	+	-3.61683	0.54575	1.26429	0.862121	1.5824	7.58368	10.5765	1.084	3.15711
100697394	XM_003439440.3//XM_005449392.3	nutf2	gene8184	protein_coding			nuclear transport factor 2	NC_031972.2:6988761-6996686	+	1.13415	1.08045	1.26412	26.7382	18.253	37.0612	12.182	8.63149	15.4305
100695496	XM_003450684.5//XM_013274585.3	LOC100695496	gene15668	protein_coding		K05417	uncharacterized protein LOC100695496	NC_031976.2:22747966-22753759	-	10.7073	4.09997	1.26359	1.67197	20.1937	0.104443	0.001	1.17761	0.0435011
100698474	XM_003443370.5	ncbp1	gene1590	protein_coding	GO:0000339,GO:0005846,GO:0045292,GO:0051028,GO:0003723,GO:0005515,GO:0016070	K12882	nuclear cap-binding protein subunit 1	NC_031966.2:10214257-10224325	-	0.336288	0.74951	1.26338	2.47226	1.83038	3.44173	1.95822	1.08872	1.43371
100705156	XM_003448737.5	LOC100705156	gene10768	protein_coding	GO:0007034	K12195	charged multivesicular body protein 6	NC_031973.2:3254541-3260914	+	-0.0542714	0.932843	1.26297	8.19703	10.2115	17.9914	8.51126	5.34904	7.49675
100696253	XM_003441799.5//XM_005471381.4	ascc1	gene11175	protein_coding	GO:0003723	K18666	activating signal cointegrator 1 complex subunit 1	NC_031973.2:12145087-12160298	+	0.841137	-0.215472	1.26212	8.07238	7.85853	3.4906	4.50603	9.12441	1.45534
100709236	XM_003442684.5	psmd6	gene5692	protein_coding	GO:0030234	K03037	26S proteasome non-ATPase regulatory subunit 6	NC_031970.2:28916997-28921024	-	0.159397	1.18455	1.26165	31.9232	59.8559	32.0795	28.584	26.3343	13.3793
100690850	XM_013274359.3//XM_019345112.2//XM_019345113.2//XM_019345114.2//XM_019345115.2//XM_019345116.2//XM_019345117.2	LOC100690850	gene20525	protein_coding	GO:0000902		protein furry homolog	NC_031979.2:30448732-30495905	+	-0.117529	-0.691986	1.26062	0.912775	2.70636	3.85304	0.990247	4.37214	1.60812
100706025	XM_005453327.2//XM_013272924.2	zfyve19	gene27461	protein_coding			abscission/NoCut checkpoint regulator	NC_031983.2:8754951-8759237	+	0.00972693	-0.559603	1.25885	2.24272	1.26319	5.98117	2.22765	1.86177	2.49939
100712029	XM_003450579.5	LOC100712029	gene15713	protein_coding	GO:0008289		retinol-binding protein 1	NC_031976.2:23247073-23250319	-	0.283068	1.77383	1.25872	64.7563	172.047	216.387	53.2194	50.312	90.4312
100689891	XM_005463877.4//XM_005463878.2//XM_005463880.4//XM_019362617.2//XM_025909733.1	pkmyt1	gene11367	protein_coding	GO:0004672,GO:0005524,GO:0006468	K06633	membrane-associated tyrosine- and threonine-specific cdc2-inhibitory kinase	NC_031973.2:16343851-16349892	-	4.2422	7.59805	1.25784	1.31394	0.19375	0.217568	0.06943	0.001	0.0909803
100692462	XM_005472744.4	invs	gene15467	protein_coding		K19626	inversin	NC_031976.2:19917002-19953771	+	0.316926	-0.0317861	1.25779	1.62031	0.692151	1.22615	1.30075	0.70757	0.512758
100694401	XM_003441625.5	rnf7	gene19742	protein_coding	GO:0008270	K10611	RING-box protein 2	NC_031979.2:12353257-12354340	-	-1.26638	0.974047	1.25735	9.30351	24.5761	25.2194	22.3802	12.5111	10.5496
100705312	XM_003442669.4	LOC100705312	gene5753	protein_coding		K00414	cytochrome b-c1 complex subunit 1, mitochondrial	NC_031970.2:30227910-30234636	+	0.32329	1.07478	1.25726	27.1231	67.5672	67.8984	21.678	32.0771	28.4044
100700323	XM_025908043.1	LOC100700323	gene6149	protein_coding			uncharacterized protein LOC100700323	NC_031971.2:3839677-3854972	+	2.55416	0.644521	1.25563	3.21498	1.28552	3.10978	0.547392	0.822354	1.30241
100712242	XM_005464252.4//XM_019364057.2	zbtb21	gene13338	protein_coding	GO:0003676,GO:0005515		zinc finger and BTB domain-containing protein 21	NC_031975.2:2258808-2269876	-	1.83257	1.45626	1.25475	3.36699	2.71513	1.56167	0.945329	0.989491	0.654445
100702319	XM_003458716.5//XM_013266476.3//XM_013266477.3//XM_013266478.3	ybx2	gene34456	protein_coding	GO:0003676	K09277	Y-box-binding protein 2	NC_031967.2:15847501-15852023	+	-0.351135	0.230518	1.25311	23.5481	31.8525	67.9618	30.0371	27.1488	28.5128
100695556	XM_003443441.5	LOC100695556	gene1680	protein_coding	GO:0003723,GO:0003743,GO:0005737,GO:0006413	K03259	eukaryotic translation initiation factor 4E-1A	NC_031966.2:13628176-13633079	+	0.400842	1.45541	1.25244	2.71803	4.7009	1.76736	2.05868	1.71419	0.74183
100691294	XM_003454218.5	cdk2ap2	gene6875	protein_coding			cyclin-dependent kinase 2-associated protein 2	NC_031971.2:21307514-21312310	-	0.100299	0.953105	1.25133	8.53342	16.1801	9.78352	7.96031	8.35734	4.10968
100694157	XM_003448367.4//XM_003448368.4	ergic3	gene4930	protein_coding		K20367	endoplasmic reticulum-Golgi intermediate compartment protein 3	NC_031970.2:15109494-15124576	+	0.439938	-0.00683318	1.25047	3.02891	1.54814	2.85754	2.23281	1.55549	1.20106
100709327	XM_003443662.5	cmc1	gene15016	protein_coding		K18171	COX assembly mitochondrial protein homolog	NC_031976.2:10656280-10663574	-	1.97786	1.37022	1.24952	35.6838	18.8301	16.9728	9.05892	7.28409	7.13855
100696433	XM_003441963.5	atp13a1	gene3757	protein_coding		K14950	manganese-transporting ATPase 13A1	NC_031969.2:23253538-23263526	+	0.0265832	0.821795	1.24937	5.42412	5.19633	2.81298	5.32509	2.93976	1.18323
100699743	XM_005452063.3//XM_019365722.2	lg12h9orf64	gene17344	protein_coding			queuosine salvage protein	NC_031977.2:21015091-21021697	+	0.46342	1.6653	1.24909	10.5728	27.8889	34.124	7.66808	8.79278	14.3564
100709048	XM_003441761.5	cript	gene11111	protein_coding			cysteine-rich PDZ-binding protein	NC_031973.2:10628892-10637694	+	0.509756	1.41944	1.24896	6.5781	10.1588	8.09211	4.62007	3.79793	3.40476
100704382	XM_003456961.5//XM_005477939.4	bcl2l1	gene30001	protein_coding	GO:0042981	K04570	bcl-2-like protein 1	NC_031984.2:31801604-31835473	+	0.406675	0.17393	1.24851	22.7455	98.6145	19.2685	17.1583	87.4143	8.10977
100708417	XM_003442007.5//XM_019357694.2	lasp1	gene3998	protein_coding	GO:0005515		LIM and SH3 domain protein 1	NC_031969.2:27551623-27582551	+	0.23316	0.209563	1.24828	29.1569	33.1574	60.3632	24.8058	28.6745	25.4098
100711914	XM_003443091.5	grb2	gene2956	protein_coding	GO:0007265,GO:0005515	K04364	growth factor receptor-bound protein 2	NC_031969.2:8815647-8841594	+	0.0276736	0.592214	1.24823	9.93047	13.1533	19.4807	9.7418	8.7249	8.20066
102078218		LOC102078218	gene36133	lncRNA				NC_031967.2:47246612-47250263	-	0.807263	1.44712	-1.35244	5.32932	10.2773	1.07153	3.04552	3.76923	2.73608
100698706	XM_003456125.5//XM_005460846.4	mtmr4	gene13470	protein_coding	GO:0004722,GO:0004725,GO:0006470,GO:0007179,GO:0046872	K18082	myotubularin-related protein 4	NC_031975.2:6595575-6625108	-	1.78219	-0.374082	1.24792	22.9495	7.1882	20.6841	6.67236	9.31601	8.70916
100709781	XM_003446255.4	hadhb	gene21782	protein_coding	GO:0016747	K07509	trifunctional enzyme subunit beta, mitochondrial	NC_031980.2:16985268-16992894	+	-0.65758	1.74207	1.24777	18.1082	64.7916	81.048	28.5645	19.3688	34.1293
100707022	XM_003448245.4	dhh	gene29478	protein_coding	GO:0006508,GO:0008233,GO:0007267	K11990	desert hedgehog protein	NC_031984.2:19669876-19674834	+	-0.114961	0.59084	1.24776	0.639995	3.90961	1.24724	0.69308	2.59581	0.525216
100690965	XM_005447796.3	gtf2a2	gene1256	protein_coding	GO:0005672,GO:0006367	K03123	transcription initiation factor IIA subunit 2	NC_031965.2:38157875-38160597	+	1.5322	0.0896333	1.24766	6.56762	3.94914	4.87989	2.27075	3.71125	2.05507
100694528	XM_003452831.5	alkbh7	gene3369	protein_coding	GO:0005759,GO:0006974,GO:1902445	K10769	alpha-ketoglutarate-dependent dioxygenase alkB homolog 7, mitochondrial	NC_031969.2:16028670-16030528	+	-0.73539	0.507079	1.2476	3.20469	7.66555	7.41052	5.33532	5.39383	3.12093
100698154		LOC100698154	gene34157	lncRNA				NC_031967.2:7246507-7250167	+	0.620933	1.44139	-0.288408	9.71011	68.6655	6.86153	6.314	25.2835	8.37993
100711969	XM_003458198.4//XM_005463173.3	leo1	gene404	protein_coding	GO:0006368,GO:0016570,GO:0016593	K15177	RNA polymerase-associated protein LEO1	NC_031965.2:13475763-13485348	+	0.121531	0.558974	1.24687	3.6499	3.29153	3.85861	3.35503	2.23424	1.62587
100705737	XM_003439902.5	pigc	gene33476	protein_coding	GO:0006506,GO:0016021,GO:0017176	K03859	phosphatidylinositol N-acetylglucosaminyltransferase subunit C	NC_031986.2:38723124-38726153	+	0.665085	1.64649	1.24619	1.02742	1.11886	0.699588	0.647944	0.357382	0.294918
100706489	XM_003450809.5	ap2s1	gene20102	protein_coding	GO:0015031,GO:0008565,GO:0030122	K11827	AP-2 complex subunit sigma	NC_031979.2:22064846-22071986	+	0.331989	0.777154	1.24544	54.2942	68.0844	55.3734	43.1335	39.7284	23.3554
100704593	XM_003441068.5	prdx3	gene19091	protein_coding	GO:0051920,GO:0055114,GO:0016209,GO:0016491	K20011	thioredoxin-dependent peroxide reductase, mitochondrial	NC_031978.2:25756514-25764034	+	0.373491	1.4612	1.24531	21.0222	101.25	99.1354	16.2273	36.7732	41.8171
100697303	XM_003458309.4	psmd12	gene7213	protein_coding		K03035	26S proteasome non-ATPase regulatory subunit 12	NC_031971.2:28541492-28548798	-	-0.118561	0.797018	1.24528	20.5449	39.117	29.7144	22.3046	22.5133	12.5343
100710170	XM_005458734.4//XM_019359942.2	bdh2	gene6846	protein_coding		K00019	3-hydroxybutyrate dehydrogenase type 2	NC_031971.2:19927523-19936639	+	-0.648827	0.51143	1.24489	21.6701	71.5196	129.394	33.9764	50.1729	54.5966
100699660	XM_003447057.3	LOC100699660	gene10430	protein_coding	GO:0015991,GO:0033178,GO:0046961	K02150	V-type proton ATPase subunit E 1	NC_031972.2:61945411-61954031	+	-0.994964	0.907443	1.24421	3.09963	11.553	11.6687	6.17766	6.15924	4.92581
100697508	XM_003444045.5	snrnp40	gene31227	protein_coding	GO:0005515	K12857	U5 small nuclear ribonucleoprotein 40 kDa protein	NC_031985.2:22361095-22369936	+	0.0402076	1.43574	1.24357	4.87902	7.15242	5.31962	4.74492	2.64394	2.24661
109200212		LOC109200212	gene38829	lncRNA				NW_020327157.1:187737-190249	-	10.3969	1.84454	2.11168	1.3483	2.03454	1.97543	0.001	0.566507	0.457069
100691492	XM_003457664.5	lg10h17orf49	gene14500	protein_coding	GO:0016589,GO:0071339	K23406	chromatin complexes subunit BAP18	NC_031975.2:31294864-31298290	+	0.717636	0.0235512	1.24335	1.82778	1.12031	2.01681	1.11146	1.10217	0.851879
100702774	XM_003459323.4	mpv17	gene21962	protein_coding	GO:0016021	K13348	protein Mpv17	NC_031980.2:21525654-21541994	+	-1.42765	-0.150268	1.24294	3.28346	6.48714	16.4812	8.83275	7.19927	6.96348
100689978	XM_003438074.5	LOC100689978	gene26265	protein_coding	GO:0003924,GO:0005834,GO:0007186	K04542	guanine nucleotide-binding protein G(I)/G(S)/G(O) subunit gamma-5	NC_031982.2:20165844-20168515	-	1.25605	0.862031	1.24084	29.1271	28.8756	27.2049	12.1952	15.8867	11.5111
100697767	XM_003441294.5	rft1	gene5359	protein_coding	GO:0005319,GO:0006869,GO:0016021	K06316	protein RFT1 homolog	NC_031970.2:23008262-23011966	-	0.122839	0.567077	1.2405	2.16169	3.21251	2.5337	1.98525	2.16839	1.07233
100706440	XM_019354843.2	pck2	gene13027	protein_coding	GO:0004611,GO:0006094,GO:0005525	K01596	phosphoenolpyruvate carboxykinase [GTP], mitochondrial	NC_031974.2:27122642-27135108	+	0.41999	0.248441	1.23988	665.574	629.308	303.841	497.47	529.755	128.649
100699428	XM_003456617.5//XM_005461370.4	ttc13	gene21828	protein_coding	GO:0005515		tetratricopeptide repeat protein 13	NC_031980.2:18461456-18487058	+	-1.08395	0.461603	1.23971	3.85453	9.60438	5.08899	8.17094	6.9745	2.15497
100698848	XM_003445222.4//XM_003445223.5//XM_005467462.4//XM_019364935.1	rab41	gene1908	protein_coding	GO:0003924,GO:0005525	K07893	ras-related protein Rab-41	NC_031966.2:19873947-19882295	+	0.436531	0.562948	1.2395	16.9102	19.7086	14.7278	12.4951	13.3411	6.23753
100701616	XM_003440059.5	nars	gene9137	protein_coding	GO:0000166,GO:0004812,GO:0005524,GO:0006418,GO:0003676	K01893	asparagine--tRNA ligase, cytoplasmic	NC_031972.2:33003784-33012480	+	-0.450881	0.935132	1.23883	16.7763	22.5706	17.4328	22.9311	11.8043	7.38654
100710397	XM_025909498.1	LOC100710397	gene8885	protein_coding	GO:0005388,GO:0005524,GO:0005783,GO:0016021,GO:0033017,GO:0070588	K05853	sarcoplasmic/endoplasmic reticulum calcium ATPase 2	NC_031972.2:24766022-24789863	+	0.0203814	1.45727	1.23764	10.5147	18.6636	5.84429	10.3672	6.79692	2.47836
100692980	XM_003445869.5	prelid1	gene2344	protein_coding	GO:0005758		PRELI domain-containing protein 1, mitochondrial	NC_031966.2:28366450-28371467	+	0.83097	-0.419739	1.23726	18.3737	10.5083	16.2364	10.3288	14.0568	6.8871
100693512	XM_003442537.5	lg4h16orf58	gene4062	protein_coding			RUS1 family protein C16orf58 homolog	NC_031969.2:29157822-29162115	+	0.289041	1.04741	1.23595	5.98147	9.74873	6.856	4.89551	4.7168	2.9108
100708508	XM_003441333.5	smug1	gene5437	protein_coding	GO:0006284,GO:0017065	K10800	single-strand selective monofunctional uracil DNA glycosylase	NC_031970.2:24245593-24248939	-	-0.127424	0.866434	1.23564	1.18701	2.36428	1.07826	1.29662	1.29681	0.457889
100711291	XM_003444346.5//XM_005451350.4	snrpd3	gene8888	protein_coding	GO:0006396	K11088	small nuclear ribonucleoprotein Sm D3	NC_031972.2:24902868-24905422	+	1.04086	1.28845	1.2355	22.6156	17.8876	14.6719	10.992	7.32304	6.23107
112841662	XM_003457510.5	alg14	gene13242	protein_coding			UDP-N-acetylglucosamine transferase subunit ALG14 homolog	NC_031974.2:34896193-34901910	+	0.318237	1.20295	1.2349	2.82995	8.67786	10.9933	2.26976	3.76953	4.67074
112848121		LOC112848121	gene1921	lncRNA				NC_031966.2:20093643-20095778	-	0.136821	1.42849	-5.6669	0.264492	1.66247	0.001	0.240561	0.61764	0.0508052
100709969	XM_003445093.4	LOC100709969	gene24170	protein_coding	GO:0005089,GO:0035023,GO:0046872	K05723	FYVE, RhoGEF and PH domain-containing protein 4	NC_031981.2:3929693-3939596	+	-2.26125	-0.903874	1.23452	0.667205	1.92001	11.1931	3.19863	3.5925	4.75689
100698333	XM_013273889.3//XM_019354223.2	LOC100698333	gene34596	protein_coding			diamine acetyltransferase 2	NC_031967.2:19576230-19586042	+	-0.939653	2.41641	1.23407	0.502887	1.54444	3.53639	0.964571	0.289308	1.50338
100700867	XM_003456538.5	LOC100700867	gene6145	protein_coding	GO:0060548,GO:0071480		transmembrane protein 109	NC_031971.2:3807443-3809920	-	0.190027	0.0167044	1.23355	1.85754	1.16576	3.56517	1.6283	1.15234	1.51616
100705959	XM_003451639.5//XM_005473359.4//XM_005473360.4//XM_005473361.4//XM_005473362.3//XM_005473363.3//XM_005473364.4	ap1b1	gene17235	protein_coding	GO:0006886,GO:0016192,GO:0030131,GO:0030117	K12392	AP-1 complex subunit beta-1	NC_031977.2:18693744-18722142	+	0.355994	0.624435	1.23347	15.8125	20.4616	24.4226	12.3548	13.2729	10.3868
100709041	XM_025909371.1	pigo	gene9005	protein_coding	GO:0006506,GO:0016772,GO:0003824	K05288	GPI ethanolamine phosphate transferase 3	NC_031972.2:28378322-28385073	+	-0.980231	-1.48308	1.23322	0.984493	0.447199	1.28099	1.94219	1.25012	0.544892
109202011	XM_019358247.2	LOC109202011	gene2831	protein_coding			ferritin, middle subunit	NC_031969.2:6211453-6213056	-	-1.18301	-2.27152	1.2318	46.4791	36.535	339.757	105.531	176.403	144.664
100694502	XM_003444531.5//XM_005451496.4	LOC100694502	gene17878	protein_coding		K18932	probable palmitoyltransferase ZDHHC12	NC_031977.2:33320910-33328305	-	0.988908	0.167383	1.23171	2.7521	4.09956	2.62009	1.38667	3.65048	1.11567
100695557	XM_003443611.5	abhd10	gene12692	protein_coding		K13702	mycophenolic acid acyl-glucuronide esterase, mitochondrial	NC_031974.2:19115857-19120453	-	0.237009	0.538399	1.23142	2.81041	2.24195	8.04881	2.38464	1.54366	3.42798
106098920		LOC106098920	gene200	lncRNA				NC_031965.2:7154641-7156711	+	2.64941	1.49646	2.32445	1.92942	2.05394	12.3825	0.307522	0.727961	2.47217
100709246	XM_003446337.5//XM_005475037.3	LOC100709246	gene21732	protein_coding	GO:0003824,GO:0005965,GO:0018343	K05954	protein farnesyltransferase subunit beta	NC_031980.2:15914041-15936897	+	0.126101	-0.136445	1.23102	2.3325	1.63459	3.67161	2.13728	1.79673	1.56417
112845321		LOC112845321	gene40910	lncRNA				NW_020328121.1:5310-6885	+	2.32787	1.42508	0.87811	1.0283	1.61038	1.1116	0.204815	0.599702	0.604799
100704600	XM_003443148.4	LOC100704600	gene16243	protein_coding			NACHT, LRR and PYD domains-containing protein 1b allele 5	NC_031976.2:34304112-34310615	-	0.989976	1.13042	1.23059	1.77048	1.38011	2.61297	0.891412	0.630409	1.1135
100705575	XM_005468940.4	mien1	gene4023	protein_coding		K07401	migration and invasion enhancer 1	NC_031969.2:28426299-28428156	-	2.84702	1.08417	1.23028	59.7588	28.2771	11.4024	8.30545	13.3373	4.8601
100692819	XM_003451010.5	LOC100692819	gene15444	protein_coding			serum amyloid P-component	NC_031976.2:19347936-19352457	-	2.00996	1.14791	1.22997	1192.79	658.956	24.5352	296.145	297.372	10.46
100702976	XM_003442660.5	LOC100702976	gene5888	protein_coding	GO:0016491,GO:0055114,GO:0045454,GO:0009055,GO:0015035	K22182	thioredoxin reductase 1, cytoplasmic	NC_031970.2:33894232-33905278	-	0.822388	0.368661	1.22977	17.4883	8.57414	18.1885	9.88972	6.64068	7.75529
102075620	XM_019364827.2//XM_019364828.2	LOC102075620	gene15800	protein_coding			carcinoembryonic antigen-related cell adhesion molecule 20	NC_031976.2:24965084-24968331	+	1.40872	2.95029	1.22953	74.2711	73.0228	0.753851	27.9738	9.44784	0.321484
100693065	XM_003443772.5	ndufs6	gene31594	protein_coding		K03939	NADH dehydrogenase [ubiquinone] iron-sulfur protein 6, mitochondrial	NC_031985.2:29881183-29884097	-	1.14281	1.71309	1.22917	36.8024	91.4648	75.0215	16.667	27.8973	32.0014
100699199	XM_003444300.5	tmco1	gene33142	protein_coding	GO:0005262,GO:0030176,GO:0032469,GO:0016020	K21891	calcium load-activated calcium channel	NC_031986.2:30903957-30907242	+	0.738943	0.925772	1.22823	41.1804	36.7083	27.0024	24.6744	19.3232	11.5257
100699527	XM_003459170.5//XM_005464505.4	LOC100699527	gene25389	protein_coding		K22936	protein canopy-1	NC_031982.2:819123-832991	-	1.33173	1.4907	1.22776	71.117	65.365	94.1048	28.2542	23.2594	40.1809
100710133	XM_003443581.5//XM_025910102.1	LOC100710133	gene12773	protein_coding		K14360	organic solute transporter subunit alpha	NC_031974.2:21261232-21277711	+	-0.763521	0.833611	1.22762	15.1013	43.4869	130.029	25.6364	24.4015	55.5253
100709882	XM_003447512.5//XM_013272739.3//XM_019347666.2//XM_025900370.1	LOC100709882	gene26533	protein_coding		K06890	protein lifeguard 1	NC_031982.2:26086920-26095438	+	11.9327	0.365965	1.22761	3.90932	0.817844	0.102381	0.001	0.634606	0.0437192
100705531	XM_003454925.3	dctn5	gene3171	protein_coding		K10427	dynactin subunit 5	NC_031969.2:12085339-12087757	-	0.642742	1.43226	1.22726	9.56736	13.3029	8.09909	6.12784	4.92938	3.45934
100699227	XM_003452536.5	ctbs	gene22533	protein_coding	GO:0005975	K12310	di-N-acetylchitobiase	NC_031980.2:36977638-36985303	-	-0.486203	0.301822	1.22711	10.9631	45.0277	75.6172	15.3566	36.5277	32.3015
100706413	XM_005458516.4	LOC100706413	gene7453	protein_coding		K15719	protein O-GlcNAcase	NC_031971.2:32813106-32820900	-	-0.242006	1.56384	1.22574	2.64417	3.89609	4.9541	3.12709	1.31785	2.11827
102081889	XM_005451483.4	tor2a	gene17845	protein_coding	GO:0005524	K22999	prosalusin	NC_031977.2:32794629-32799554	-	-0.902791	-0.0972121	1.22367	1.69812	10.0295	6.45335	3.17494	10.7286	2.76328
100705971	XM_025898241.1	LOC100705971	gene20156	protein_coding	GO:0016301,GO:0032958	K00911	inositol-trisphosphate 3-kinase A	NC_031979.2:23316129-23333155	+	1.40003	1.51511	1.22345	12.6709	160.582	28.832	4.80127	56.1829	12.3475
100706082	XM_003438480.3//XM_025909576.1	LOC100706082	gene11445	protein_coding	GO:0004222,GO:0006508,GO:0008270,GO:0031012,GO:0006954,GO:0016021	K08003	matrix metalloproteinase-25	NC_031973.2:17653809-17668029	+	3.85367	-0.347744	1.22338	7.28676	0.706539	0.0620829	0.504038	0.89912	0.0265887
100707188	XM_005471178.4//XM_025909315.1	LOC100707188	gene10512	protein_coding	GO:0005506,GO:0016705,GO:0020037,GO:0055114	K17858	cytochrome P450 2D15	NC_031972.2:64343590-64354163	+	-2.78001	-2.72564	1.22224	6.82147	14.0843	45.5315	46.8538	93.1613	19.5156
100703594	XM_005470698.4	man2c1	gene10013	protein_coding	GO:0004559,GO:0006013	K01191	alpha-mannosidase 2C1	NC_031972.2:51983257-51993920	-	-0.0823212	0.0701865	1.2221	2.54768	1.78898	4.35966	2.69728	1.70403	1.86881
100698430	XM_003454487.5//XM_005458945.4//XM_019359552.2//XM_019359561.2	galnt2	gene846	protein_coding		K00710	polypeptide N-acetylgalactosaminyltransferase 2	NC_031965.2:25642420-25711170	+	0.53162	0.314386	1.22131	5.9363	4.92005	4.16289	4.1066	3.95667	1.78544
100710539	XM_003457249.5	bet1	gene31331	protein_coding	GO:0015031,GO:0030173	K08504	BET1 homolog	NC_031985.2:24358681-24360525	-	0.141601	1.77932	1.22117	18.3522	64.1045	16.8778	16.6365	18.675	7.23948
100710563	XM_003441855.4	nhlrc2	gene11299	protein_coding	GO:0005515		NHL repeat-containing protein 2	NC_031973.2:14315100-14336397	+	0.36738	0.430604	1.22116	2.39877	2.1189	2.92654	1.8595	1.57212	1.2553
100709555	XM_003457245.5	sem1	gene31341	protein_coding	GO:0006406,GO:0008541,GO:0043248	K10881	26S proteasome complex subunit SEM1	NC_031985.2:24663697-24666704	-	0.403933	1.74915	1.22115	108.581	297.013	244.022	82.065	88.3545	104.671
100709606	XM_003446839.5	LOC100709606	gene13759	protein_coding	GO:0016209,GO:0016491,GO:0055114,GO:0051920	K03386	peroxiredoxin-4	NC_031975.2:12857416-12860844	-	1.60395	1.95643	1.22092	122.219	292.362	413.102	40.2071	75.3316	177.225
100708355	XM_003447746.5	siva1	gene27472	protein_coding		K22744	LOW QUALITY PROTEIN: apoptosis regulatory protein Siva	NC_031983.2:8901841-8905751	-	-0.73266	0.524996	1.2201	4.95471	5.60755	11.5888	8.23324	3.89703	4.97452
106097866	XM_019367687.2//XM_019367688.2//XM_019367689.2//XM_019367690.2//XM_025897852.1	LOC106097866	gene20367	protein_coding	GO:0005215,GO:0006814,GO:0016020,GO:0055085	K14445	solute carrier family 13 member 5	NC_031979.2:27404872-27410083	+	-5.76824	0.264185	1.21981	0.0342255	1.09097	0.619357	1.86536	0.908417	0.265915
102078973	XM_005463698.4//XM_005463699.3//XM_025905916.1	LOC102078973	gene35382	protein_coding	GO:0003676,GO:0016787,GO:0046872		endonuclease domain-containing 1 protein-like	NC_031967.2:33774596-33781082	+	9.49534	3.91935	1.2195	0.72174	2.7305	0.942456	0.001	0.180468	0.40472
100690442	XM_005474740.4//XM_025898337.1//XM_025898338.1//XM_025898339.1	LOC100690442	gene20369	protein_coding	GO:0006855,GO:0015238,GO:0015297,GO:0016020,GO:0055085	K03327	multidrug and toxin extrusion protein 1	NC_031979.2:27435311-27451534	+	-1.4631	1.77917	1.21883	0.603436	6.10352	0.678271	1.66367	1.77827	0.291406
100707442	XM_003444331.4	ndufa8	gene8852	protein_coding	GO:0005747,GO:0006120	K03952	NADH dehydrogenase [ubiquinone] 1 alpha subcomplex subunit 8	NC_031972.2:23697756-23705634	-	0.0304851	0.916839	1.21838	17.3514	44.7416	56.1781	16.9886	23.6982	24.1433
100704828	XM_003456225.5	LOC100704828	gene4480	protein_coding		K17662	ubiquinol-cytochrome-c reductase complex assembly factor 1	NC_031970.2:3106148-3121937	+	-0.324524	0.430502	1.21828	3.63312	3.78695	6.37232	4.54958	2.80993	2.73879
100691558	XM_003452262.5//XM_005456958.4//XM_005456959.4//XM_005456960.4//XM_019359986.2	uso1	gene6706	protein_coding	GO:0005737,GO:0006886,GO:0008565,GO:0016020,GO:0000139,GO:0048280		general vesicular transport factor p115	NC_031971.2:17318055-17336738	+	0.47066	0.930709	1.21809	10.8675	6.76873	7.97144	7.84236	3.55088	3.42654
100691663	XM_003452090.5	LOC100691663	gene14848	protein_coding	GO:0019904	K16197	14-3-3 protein zeta/delta	NC_031976.2:5896802-5905857	+	1.32749	1.01741	1.21782	62.4634	62.6584	67.175	24.8893	30.9535	28.8807
100534426	NM_001279635.1//XM_005473790.4//XM_025897213.1	gsta	gene18860	protein_coding	GO:0005515	K00799	glutathione S-transferase	NC_031978.2:19531157-19533031	-	-0.290781	2.30705	1.21763	0.918138	17.2491	18.5614	1.12316	3.48559	7.98117
100534527	NM_001279802.1	LOC100534527	gene2959	protein_coding	GO:0006606,GO:0061608,GO:0005515	K15043	pendulin	NC_031969.2:8882951-8886060	+	4.57813	0.368955	1.21554	24.7939	11.636	47.923	1.03798	9.01026	20.6362
100700648	XM_003447311.5//XM_005452923.3	pdk1	gene23224	protein_coding	GO:0004672	K12077	pyruvate dehydrogenase (acetyl-transferring) kinase isozyme 1, mitochondrial	NC_031987.2:16405576-16412536	+	0.185156	-0.764768	1.21536	0.94078	0.509891	1.38632	0.827467	0.866354	0.597041
100702387	XM_003454173.5//XM_025897207.1	rnft2	gene17709	protein_coding			RING finger and transmembrane domain-containing protein 2	NC_031977.2:29844678-29865522	-	-1.19605	-1.08383	1.21427	0.243971	0.055275	1.38947	0.558965	0.117164	0.598851
100691461	XM_005470058.4	LOC100691461	gene7626	protein_coding	GO:0001503,GO:0005576,GO:0007155,GO:0005509,GO:0005783,GO:0006457,GO:0051082	K09551	calnexin	NC_031971.2:37049390-37058942	+	1.21342	-0.293542	1.2127	1.67329	0.651327	1.54476	0.721599	0.798296	0.666501
100692426	XM_019363673.2	LOC100692426	gene1578	protein_coding	GO:0005975,GO:0016757	K07966	beta-1,4-galactosyltransferase 1	NC_031966.2:9740561-9760486	+	0.157622	1.19709	1.21213	7.01073	21.4364	11.7065	6.28513	9.34959	5.05287
100698898	XM_003457447.5	LOC100698898	gene25584	protein_coding		K17494	cysteine/serine-rich nuclear protein 1	NC_031982.2:7339103-7346690	+	-0.7066	-0.108647	1.21129	11.7879	24.2851	269.924	19.2373	26.1846	116.575
100706052	XM_003454268.5//XM_005458792.4	mthfr	gene30116	protein_coding	GO:0004489,GO:0006555,GO:0055114	K00297	methylenetetrahydrofolate reductase	NC_031984.2:35600966-35615805	+	0.30668	0.99781	1.21041	8.39093	12.9793	13.6501	6.78407	6.49951	5.89885
109197783	XM_019353541.2	LOC109197783	gene34743	protein_coding			prostaglandin reductase 1	NC_031967.2:22099618-22104080	-	5.02391	1.88122	1.21034	0.0325347	0.648765	1.14282	0.001	0.17611	0.493888
100703464	XM_003453760.5	lrpap1	gene7545	protein_coding	GO:0048019,GO:0050750,GO:0005783,GO:0008201	K22290	alpha-2-macroglobulin receptor-associated protein	NC_031971.2:34534977-34545980	-	0.697154	0.641563	1.20976	8.19102	5.90074	4.8764	5.05212	3.78248	2.10827
100691505	XM_005448458.4	LOC100691505	gene28997	protein_coding			nuclear envelope integral membrane protein 1	NC_031984.2:9569222-9576534	+	4.19196	0.637358	1.20941	3.00308	0.734192	1.17512	0.164309	0.472004	0.508175
100706251	XM_019362778.2//XM_025909726.1//XM_025909727.1	LOC100706251	gene11628	protein_coding	GO:0006886,GO:0005622		TOM1-like protein 2	NC_031973.2:20976439-20990857	-	-0.332878	-0.342783	1.20881	5.26215	2.75995	11.8741	6.6278	3.50017	5.13704
100701490	XM_019350084.2//XM_019350085.2	haus7	gene30056	protein_coding		K16590	HAUS augmin-like complex subunit 7	NC_031984.2:33733715-33741528	+	2.33247	1.16482	1.20877	3.05423	1.481	1.73853	0.606398	0.660554	0.752152
100694166	XM_003450598.4	abhd16a	gene15759	protein_coding			protein ABHD16A	NC_031976.2:23864208-23879150	-	0.236205	0.740127	1.2065	7.50693	11.3452	11.5109	6.3732	6.79222	4.9879
100694134	XM_005469118.4	cdipt	gene4257	protein_coding	GO:0008654,GO:0016020,GO:0016780	K00999	CDP-diacylglycerol--inositol 3-phosphatidyltransferase	NC_031969.2:33531075-33535760	+	0.516254	0.549389	1.20601	8.54073	9.95618	7.97466	5.97155	6.80315	3.45675
100706549	XM_003446491.5	acad9	gene5986	protein_coding	GO:0016627,GO:0050660,GO:0055114	K15980	acyl-CoA dehydrogenase family member 9, mitochondrial	NC_031970.2:37942613-37960821	+	-0.517965	0.988337	1.20573	7.61676	16.3014	21.5827	10.9067	8.21686	9.35721
100705285	XM_005464223.3//XM_005464224.4	LOC100705285	gene25124	protein_coding			transmembrane protein 69	NC_031981.2:31144959-31147018	-	-0.446958	0.127407	1.20543	1.36206	1.1722	3.15774	1.85671	1.07312	1.36932
100701978	XM_019349716.2//XM_019349718.2//XM_019349719.2	LOC100701978	gene28875	protein_coding	GO:0005874,GO:0007017		tubulin alpha-1C chain	NC_031984.2:6882778-6895429	+	0.222697	1.78215	1.20465	37.9522	57.357	38.0145	32.5236	16.6765	16.4935
100708534	XM_019348317.2	LOC100708534	gene26546	protein_coding	GO:0016020		myeloid-associated differentiation marker homolog	NC_031982.2:26241987-26248741	-	2.56991	0.611831	1.20458	7.02162	2.78783	5.81137	1.18254	1.82426	2.52152
100706942	XM_013275090.3//XM_019351724.2	ell	gene33286	protein_coding	GO:0006366,GO:0008023,GO:0042795,GO:0006368	K15183	RNA polymerase II elongation factor ELL	NC_031986.2:34581899-34616426	-	1.48383	0.754186	1.20435	7.76663	9.36374	10.1963	2.77686	5.55158	4.42483
100707020	XM_003447419.5	galnt5	gene23146	protein_coding		K00710	polypeptide N-acetylgalactosaminyltransferase 5	NC_031987.2:14874926-14880388	+	-0.421381	-0.241041	1.20415	2.06946	0.949854	1.22003	2.77144	1.12258	0.529525
100700272	XM_003443629.5//XM_005450633.4//XM_013270449.3//XM_013270450.3//XM_025911688.1	LOC100700272	gene15077	protein_coding			lachesin	NC_031976.2:12037728-12044199	+	-1.48596	0.963235	1.20333	0.772609	11.5649	0.923857	2.1641	5.9317	0.401206
100699784	XM_003456370.5//XM_005461094.4//XM_005461095.4	hagh	gene3502	protein_coding	GO:0004416,GO:0019243	K01069	hydroxyacylglutathione hydrolase, mitochondrial	NC_031969.2:18388212-18395284	+	0.00330884	0.586551	1.20265	21.0399	40.7547	49.0144	20.9917	27.1399	21.2956
100707019	XM_003447249.5	LOC100707019	gene30762	protein_coding	GO:0005576,GO:0006869,GO:0008289,GO:0042157	K04524	apolipoprotein Eb	NC_031985.2:12903460-12906254	+	0.631158	4.07123	1.20243	0.99021	13.9296	0.889165	0.639337	0.82866	0.386379
100702099	XM_003447066.5	LOC100702099	gene10394	protein_coding	GO:0008121,GO:0055114,GO:0016491,GO:0051537,GO:0016679	K00411	cytochrome b-c1 complex subunit Rieske, mitochondrial	NC_031972.2:60930242-60936393	-	0.294039	1.19778	1.20213	18.2602	53.6533	57.1071	14.8933	23.39	24.8207
100699889	XM_003459472.4	LOC100699889	gene12014	protein_coding	GO:0003735,GO:0005622,GO:0005840,GO:0006412	K02891	60S ribosomal protein L22-like 1	NC_031974.2:2156943-2159022	+	0.468612	0.553182	1.20211	91.1533	112.677	97.2234	65.8728	76.7911	42.257
100698142	XM_005452949.4//XM_005452950.4	ppig	gene23200	protein_coding	GO:0003755,GO:0000413	K09566	peptidyl-prolyl cis-trans isomerase G	NC_031987.2:16013191-16020830	+	0.35656	0.706635	1.20207	3.32613	1.42667	2.31744	2.59779	0.874189	1.00728
100691670	XM_003453634.5	LOC100691670	gene9384	protein_coding	GO:0005869	K16575	beta-centractin	NC_031972.2:37928863-37935321	-	0.50719	0.953291	1.20135	16.3666	19.3266	16.2615	11.5154	9.98128	7.07163
100710145	XM_003447011.3	sssca1	gene14114	protein_coding			Sjoegren syndrome/scleroderma autoantigen 1	NC_031975.2:19050909-19056222	+	-0.0373573	1.49976	1.2008	5.11241	9.64434	7.73099	5.24652	3.41036	3.36325
100691545	XM_003447769.5	eif2ak3	gene27399	protein_coding	GO:0004672,GO:0005524,GO:0006468	K08860	eukaryotic translation initiation factor 2-alpha kinase 3	NC_031983.2:7558908-7590233	+	0.306358	0.488415	1.2002	2.41335	2.28718	1.8958	1.95163	1.63032	0.825078
100703459	XM_003451964.5	vdac2	gene18671	protein_coding	GO:0005741,GO:0055085,GO:0008308,GO:0098656	K15040	voltage-dependent anion-selective channel protein 2	NC_031978.2:15966874-15971361	+	0.607025	1.17719	1.20003	35.3774	58.3465	57.3444	23.227	25.8015	24.9601
100693070	XM_003444780.4	taf10	gene29703	protein_coding	GO:0005634,GO:0006352	K03134	transcription initiation factor TFIID subunit 10	NC_031984.2:24228973-24232783	-	0.0565942	0.925508	1.19999	7.59059	7.1696	6.57651	7.29859	3.77476	2.86261
100697434	XM_003449956.5	LOC100697434	gene7268	protein_coding	GO:0000276,GO:0015078,GO:0015986	K02138	ATP synthase subunit d, mitochondrial	NC_031971.2:29882713-29888220	+	0.534884	1.40476	1.19964	59.3387	152.389	203.602	40.9564	57.5543	88.6449
100708717	XM_003449661.4//XM_003449662.5	hexb	gene8483	protein_coding	GO:0004553,GO:0005975	K12373	beta-hexosaminidase subunit beta	NC_031972.2:14376500-14384687	+	0.410836	2.17989	1.19891	14.1611	41.3215	54.1699	10.6518	9.11932	23.5967
100710084	XM_019350746.2	LOC100710084	gene30610	protein_coding		K17513	CD209 antigen-like protein E	NC_031985.2:10096655-10103007	+	3.6686	-0.104225	1.19882	3.40211	0.576201	0.132698	0.26754	0.619368	0.0578073
100696703	XM_025900732.1	cenpo	gene28117	protein_coding	GO:0000776,GO:0034508	K11507	centromere protein O	NC_031983.2:20756758-20759789	+	1.85365	-0.668483	1.19876	2.13446	0.391477	0.810149	0.590586	0.622214	0.35294
100698341	XM_003451441.4	sar1b	gene14241	protein_coding	GO:0005525	K07953	GTP-binding protein SAR1b	NC_031975.2:23158935-23168954	-	-0.47049	0.679576	1.19736	110.195	160.132	173.227	152.684	99.9782	75.5396
100690477	XM_003450498.5	taf12	gene15856	protein_coding	GO:0000124,GO:0005669,GO:0046695,GO:0006352	K03126	transcription initiation factor TFIID subunit 12	NC_031976.2:26033695-26037236	+	0.896626	0.0626953	1.19713	4.36049	4.95881	5.65837	2.3422	4.74793	2.46786
100697001	XM_003450690.5	LOC100697001	gene15676	protein_coding		K08341	gamma-aminobutyric acid receptor-associated protein-like 1	NC_031976.2:22879015-22883153	-	2.06734	1.01738	1.19687	179.259	200.237	95.5175	42.7709	98.9198	41.6666
100690946	XM_003454133.3	hoga1	gene6242	protein_coding	GO:0016829	K18123	4-hydroxy-2-oxoglutarate aldolase, mitochondrial	NC_031971.2:6064637-6091671	-	-0.957965	0.865859	1.19648	37.1548	144.525	206.534	72.1757	79.3037	90.119
102078833	XM_025900890.1//XM_025900892.1	LOC102078833	gene36082	protein_coding		K22244	type-2 ice-structuring protein	NC_031967.2:46185604-46191426	-	1.72897	2.56836	1.19606	280.393	135.323	36.0574	84.5851	22.8149	15.7378
112842396		LOC112842396	gene21382	lncRNA				NC_031980.2:8534384-8536537	-	6.63796	1.77935	4.68002	12.1636	2.2052	5.20022	0.122134	0.642406	0.202859
100700918	XM_005454123.4//XM_005454124.4//XM_005454125.3	LOC100700918	gene29890	protein_coding	GO:0004725,GO:0006470	K07293	tyrosine-protein phosphatase non-receptor type 11	NC_031984.2:28043294-28077609	-	-0.320301	0.269848	1.1957	4.39304	25.5227	8.28024	5.48511	21.1687	3.61494
100689799	XM_003456664.5//XM_025897432.1//XM_025897433.1	pcca	gene19229	protein_coding	GO:0005524	K01965	propionyl-CoA carboxylase alpha chain, mitochondrial	NC_031978.2:30776930-30799944	-	0.342516	1.3254	1.19556	12.2652	30.1445	39.9088	9.67313	12.0288	17.4249
100709586	XM_003441088.5//XM_025897680.1	pprc1	gene18800	protein_coding	GO:0003712,GO:0008134,GO:0003676	K17963	peroxisome proliferator-activated receptor gamma coactivator-related protein 1	NC_031978.2:18850646-18860227	+	0.31104	2.54758	1.19504	2.36244	8.01181	0.903433	1.90427	1.37035	0.394597
109200992	XM_019356570.2//XM_025904333.1	LOC109200992	gene39203	protein_coding			sacsin-like	NW_020327250.1:2586-28994	-	4.75945	-0.463888	1.19416	1.02556	0.15444	0.0485031	0.0378637	0.213012	0.0211979
100704719	XM_013276473.2//XM_025910658.1	LOC100704719	gene14430	protein_coding	GO:0003676	K09205	Krueppel-like factor 8	NC_031975.2:27804711-27889409	+	0.0916396	-0.78096	1.19394	2.26162	0.782611	4.2094	2.12243	1.34474	1.83996
100707016	XM_005467981.4//XM_005467982.4//XM_013271744.3	LOC100707016	gene2396	protein_coding	GO:0005794,GO:0016020,GO:0016192		clathrin interactor 1	NC_031966.2:29740499-29752844	-	0.398285	0.895664	1.19352	24.2675	98.5035	20.6942	18.4132	52.9456	9.04822
100696670	XM_013266367.3	LOC100696670	gene30691	protein_coding	GO:0003713,GO:0006355		c-Myc-binding protein	NC_031985.2:11669028-11671463	+	1.12721	0.00454389	1.19282	1.61218	1.48507	3.07333	0.738057	1.4804	1.34442
100694545	XM_003455299.5	mccc2	gene17606	protein_coding		K01969	methylcrotonoyl-CoA carboxylase beta chain, mitochondrial	NC_031977.2:27277449-27294976	+	-0.622364	0.432746	1.19228	5.28992	11.8778	17.3037	8.14328	8.79967	7.57228
100694541	XM_005472442.4	LOC100694541	gene15391	protein_coding	GO:0005634	K11586	chromobox protein homolog 3	NC_031976.2:18616943-18621591	-	1.1375	0.911496	1.19173	4.81882	2.48645	3.17142	2.19038	1.32188	1.38838
100691156	XM_005448194.4	top2a	gene11567	protein_coding	GO:0003677,GO:0003918,GO:0005524,GO:0006265	K03164	DNA topoisomerase 2-alpha	NC_031973.2:19737203-19749800	+	3.2112	-0.152281	1.19107	7.67889	1.37839	5.9781	0.829144	1.53184	2.61828
100689839	XM_019349061.2	lg19h9orf72	gene28360	protein_coding	GO:0005085	K23609	guanine nucleotide exchange C9orf72 homolog	NC_031983.2:26211955-26226019	+	0.0510676	-0.0958185	1.19102	4.28343	5.10022	6.77613	4.13446	5.45046	2.96789
100706174	XM_005447604.4//XM_005447606.3//XM_019357953.2	cd276	gene1003	protein_coding		K06746	CD276 antigen	NC_031965.2:29349545-29415136	-	0.702438	0.482125	1.19092	8.0708	11.1397	8.45945	4.95977	7.97516	3.70545
100703582	XM_005474306.3	sf3b5	gene18524	protein_coding		K12832	splicing factor 3B subunit 5	NC_031978.2:12074704-12078223	+	0.0623776	0.838445	1.18988	10.214	14.1542	11.9378	9.78179	7.91568	5.2328
100693812	XM_005457371.4//XM_013275996.3	sirt3	gene4	protein_coding	GO:0070403	K11413	NAD-dependent protein deacetylase sirtuin-3, mitochondrial	NC_031965.2:139008-147256	-	-0.48986	0.182389	1.18986	0.888024	2.14639	4.21441	1.24706	1.89149	1.84737
100702562	XM_003452303.5	pcgf6	gene19199	protein_coding	GO:0031519,GO:0035102,GO:0045892	K11470	polycomb group RING finger protein 6	NC_031978.2:28793894-28802027	+	0.168105	-0.565606	1.18869	1.93337	1.30233	2.4007	1.72072	1.92746	1.05319
100703973	XM_019361124.2	fam136a	gene8824	protein_coding			protein FAM136A	NC_031972.2:22969578-22971865	-	0.557625	0.315753	1.18852	10.5178	9.79039	22.7717	7.146	7.86591	9.99114
100712313	XM_005459890.4//XM_005459892.4//XM_005459893.4//XM_005459894.4	opa1	gene22500	protein_coding	GO:0003924,GO:0005739,GO:0006915,GO:0007005	K17079	dynamin-like 120 kDa protein, mitochondrial	NC_031980.2:35743955-35780722	-	-0.107099	0.371748	1.1882	4.60226	5.31255	6.9535	4.95691	4.10578	3.05155
100690672	XM_003452422.5	b3gat3	gene34265	protein_coding	GO:0015018,GO:0016020	K10158	galactosylgalactosylxylosylprotein 3-beta-glucuronosyltransferase 3	NC_031967.2:10074318-10079462	+	0.528506	-0.968524	1.1873	1.75175	0.56947	1.47091	1.21444	1.11436	0.64591
100695019	XM_025907499.1	LOC100695019	gene5873	protein_coding	GO:0001530,GO:0006955,GO:0050829,GO:0008289		bactericidal permeability-increasing protein	NC_031970.2:33669554-33674873	+	2.55022	-0.386736	1.18707	4.66227	0.271192	0.777249	0.795982	0.354565	0.341363
100700405	XM_003454250.4	ndufb11	gene30140	protein_coding		K11351	NADH dehydrogenase [ubiquinone] 1 beta subcomplex subunit 11, mitochondrial	NC_031984.2:36170137-36179671	-	0.142334	0.773266	1.18672	12.9029	36.7129	37.2096	11.6907	21.4804	16.3462
100701862	XM_005460920.4	marco	gene23969	protein_coding	GO:0005044,GO:0016020	K13884	macrophage receptor MARCO	NC_031987.2:33460185-33483106	+	1.64849	-0.292508	1.18573	3.00081	0.982268	0.935887	0.957179	1.20305	0.411417
100706125	XM_003447081.4//XM_013272536.3	b3gnt9	gene10519	protein_coding	GO:0006486,GO:0008378,GO:0016020	K18705	UDP-GlcNAc:betaGal beta-1,3-N-acetylglucosaminyltransferase 9	NC_031972.2:64612021-64616252	-	2.81952	0.540887	1.18545	1.34183	0.894746	1.64667	0.19008	0.615002	0.724021
100699137	XM_003450531.5	etfb	gene15941	protein_coding	GO:0009055	K03521	electron transfer flavoprotein subunit beta	NC_031976.2:28324584-28329510	+	-0.450097	0.558922	1.18536	29.9094	71.8844	78.6487	40.8602	48.7958	34.5831
100712427	XM_003458125.4//XM_005476895.4//XM_019347875.2	LOC100712427	gene26967	protein_coding	GO:0046854	K01092	inositol monophosphatase 1	NC_031982.2:34693496-34700973	+	0.924851	0.799327	1.18529	6.67839	8.99879	7.79579	3.51774	5.17086	3.42808
100704618	XM_003448487.5	LOC100704618	gene26420	protein_coding	GO:0005509,GO:0005783,GO:0006457,GO:0051082	K08057	calreticulin	NC_031982.2:23161842-23165608	+	1.04092	1.58255	1.18527	285.214	209.581	277.478	138.619	69.9772	122.019
100707130	XM_003456479.5	LOC100707130	gene7772	protein_coding	GO:0004615,GO:0005737,GO:0009298	K17497	phosphomannomutase 2	NC_031971.2:40943311-40951339	-	0.719027	0.976725	1.18445	52.6779	80.7314	95.1782	32.0022	41.0222	41.8778
100708373	XM_005468058.4//XM_005468059.4//XM_019348039.2//XM_019348048.2//XM_019348054.2//XM_019348058.2	LOC100708373	gene34259	protein_coding			RING finger protein B	NC_031967.2:9971902-9978896	+	1.99855	0.64558	1.18438	1.28092	0.380337	0.299697	0.320553	0.243125	0.131871
100700892	XM_003441817.5	LOC100700892	gene11201	protein_coding	GO:0005741,GO:0055085,GO:0008308,GO:0098656	K15040	voltage-dependent anion-selective channel protein 2	NC_031973.2:12944523-12949357	-	-0.244738	0.94947	1.18397	16.3887	28.9236	21.3546	19.4186	14.9773	9.399
100708820	XM_005476956.4	aldh6a1	gene27587	protein_coding	GO:0004491,GO:0055114,GO:0016491	K00140	methylmalonate-semialdehyde dehydrogenase [acylating], mitochondrial	NC_031983.2:10778576-10784740	+	-0.515291	0.598421	1.18388	84.4424	308.276	470.408	120.692	203.609	207.058
100701449	XM_003444144.5//XM_005478555.4	sgo1	gene31195	protein_coding	GO:0000775,GO:0005634,GO:0045132,GO:0071962	K11580	shugoshin 1	NC_031985.2:21859488-21863699	-	3.31077	-0.721602	1.18348	1.52405	0.143515	0.935304	0.153588	0.236658	0.411802
100702743	XM_005456190.3	dolk	gene8548	protein_coding	GO:0004168,GO:0043048	K00902	dolichol kinase	NC_031972.2:16371357-16377019	-	-0.0297485	-0.186802	1.18315	3.40547	2.89972	2.32309	3.47642	3.30057	1.02306
100697936	XM_003442728.4//XM_025907504.1	rpn2	gene5877	protein_coding	GO:0006487,GO:0008250,GO:0016021	K12667	dolichyl-diphosphooligosaccharide--protein glycosyltransferase subunit 2	NC_031970.2:33699424-33710106	-	0.700443	1.67992	1.18256	80.1993	98.1956	92.8706	49.3533	30.6468	40.916
100693446	XM_003449021.4	ndufs7	gene22389	protein_coding	GO:0051536,GO:0055114,GO:0008137,GO:0048038,GO:0051539	K03940	NADH dehydrogenase [ubiquinone] iron-sulfur protein 7, mitochondrial	NC_031980.2:32540820-32546212	-	0.564255	1.01015	1.18235	29.2142	58.6302	74.2121	19.7577	29.1096	32.7002
100694569	XM_003459528.5	LOC100694569	gene14541	protein_coding	GO:0000786,GO:0003677	K11252	histone H2B 1/2	NC_031975.2:31997805-31998646	+	-1.26284	0.0760206	1.1821	0.258102	2.24609	1.15048	0.619361	2.1308	0.507028
100707631	XM_003449409.4	LOC100707631	gene10646	protein_coding		K01052	lysosomal acid lipase/cholesteryl ester hydrolase	NC_031973.2:2376293-2382799	+	0.387466	0.992015	1.18099	76.0587	82.8273	84.7658	58.1447	41.6435	37.3858
100697273	XM_003451027.5	LOC100697273	gene17534	protein_coding	GO:0022857	K15100	tricarboxylate transport protein, mitochondrial	NC_031977.2:26032917-26055117	+	0.528396	0.465763	1.18019	0.435631	0.345766	1.43043	0.302034	0.250365	0.631239
100691879	XM_003441783.5//XM_005471398.4	bub3	gene11149	protein_coding	GO:0005515	K02180	mitotic checkpoint protein BUB3	NC_031973.2:11742678-11748553	-	1.11899	0.337894	1.17912	8.36201	4.15896	5.19812	3.85001	3.29055	2.29559
100698187	XM_005448022.4//XM_013273453.3//XM_013273457.3	LOC100698187	gene11728	protein_coding			transmembrane protein 184B	NC_031973.2:22722363-22734044	+	0.559014	-0.571661	1.17897	21.3069	7.46767	17.1238	14.4624	11.0987	7.56302
100700241	XM_003458476.3	stard5	gene153	protein_coding	GO:0008289,GO:0032052		stAR-related lipid transfer protein 5	NC_031965.2:5200115-5216460	-	0.14263	0.938486	1.17744	3.95874	8.04787	9.7954	3.58609	4.19922	4.3309
100711128	XM_003450993.3	erp44	gene15466	protein_coding	GO:0045454	K17264	endoplasmic reticulum resident protein 44	NC_031976.2:19904761-19916917	-	0.472333	1.08546	1.1774	26.6481	18.5578	14.5095	19.2079	8.74524	6.41535
102079701	XM_005456917.4	LOC102079701	gene6888	protein_coding	GO:0005127,GO:0043524,GO:0070120		uncharacterized protein LOC102079701	NC_031971.2:21520418-21527405	-	1.03308	3.9734	1.177	5.88335	83.4635	3.65554	2.87499	5.31353	1.61674
100691740	XM_003451333.4	dbt	gene33348	protein_coding	GO:0016746	K09699	lipoamide acyltransferase component of branched-chain alpha-keto acid dehydrogenase complex, mitochondrial	NC_031986.2:35940945-35947903	+	-0.327287	0.803467	1.17636	9.87214	15.5528	12.5548	12.3861	8.9113	5.55509
100690705	XM_013267279.3	aco1	gene33848	protein_coding	GO:0003994,GO:0006879,GO:0010040,GO:0051539	K01681	cytoplasmic aconitate hydratase	NC_031967.2:267979-280710	-	-0.959282	0.20031	1.17582	21.158	30.8093	80.3769	41.1384	26.8153	35.5773
100698163	XM_003452532.5	lpar3	gene22540	protein_coding	GO:0004930,GO:0007186,GO:0016021	K04294	lysophosphatidic acid receptor 3	NC_031980.2:37058702-37068045	-	3.51042	0.18276	1.17565	8.40965	2.91997	3.06811	0.737967	2.57254	1.3582
100695890	XM_003438441.5//XM_005474345.2//XM_005474346.3//XM_005474347.4//XM_025897348.1	camkmt	gene18485	protein_coding	GO:0005737,GO:0018025	K18826	calmodulin-lysine N-methyltransferase	NC_031978.2:10950065-11060891	-	0.161417	0.266472	1.17535	0.61417	0.335411	1.01896	0.549158	0.278844	0.451171
100709832	XM_003458191.5//XM_005463174.4//XM_025908755.1	mapk6	gene405	protein_coding	GO:0004672,GO:0005524,GO:0006468	K06855	mitogen-activated protein kinase 6	NC_031965.2:13506616-13520730	+	0.240647	-0.81813	1.17421	35.1868	85.6204	56.4992	29.7809	150.959	25.0363
109195827		LOC109195827	gene28527	transcribed_pseudogene				NC_031983.2:30074582-30078607	+	-0.781298	1.34579	-1.98086	3.08147	7.82144	1.10817	5.29605	3.07726	4.37426
102076637		LOC102076637	gene30786	lncRNA				NC_031985.2:13215675-13218115	+	0.685688	1.34546	-0.286093	2.29551	5.79063	1.82726	1.42714	2.27877	2.22804
100703429	XM_003444316.5	ggcx	gene8822	protein_coding	GO:0008488,GO:0017187	K10106	vitamin K-dependent gamma-carboxylase	NC_031972.2:22947635-22954328	-	1.6722	0.93467	1.17313	103.278	40.7279	30.0807	32.406	21.3073	13.3395
100701016		LOC100701016	gene10852	lncRNA				NC_031973.2:5034833-5038049	+	1.31999	1.34516	0.109976	2.43862	0.750696	1.8167	0.976759	0.295482	1.68336
100698797	XM_005461901.3	ldah	gene28532	protein_coding			lipid droplet-associated hydrolase	NC_031983.2:30148784-30156029	+	-0.708699	1.02641	1.17242	1.59149	2.29267	1.8708	2.60102	1.12554	0.830031
100710828	XM_013268782.3//XM_025898887.1	ccnk	gene21160	protein_coding	GO:0005634	K23326	cyclin-K	NC_031980.2:2991737-2998040	-	0.59092	1.48763	1.17196	6.77159	9.05633	3.68179	4.49579	3.22947	1.63404
100705510	XM_005454709.4//XM_013274245.3	acbd3	gene21503	protein_coding	GO:0000062		Golgi resident protein GCP60	NC_031980.2:10119738-10128592	+	0.194527	1.3453	1.17181	10.0835	13.0518	5.13787	8.81156	5.13684	2.28052
100691385	XM_005455767.4	slc1a5	gene20094	protein_coding	GO:0015293,GO:0016021	K05616	neutral amino acid transporter B(0)	NC_031979.2:21864521-21871095	-	0.568601	-1.15363	1.17165	4.3456	9.59379	3.76225	2.93011	21.3436	1.67011
100692094	XM_003452264.5//XM_005456968.4	LOC100692094	gene6709	protein_coding			formin-like protein 1	NC_031971.2:17399859-17402116	+	0.963547	0.247057	1.17149	22.4589	10.324	28.5883	11.5168	8.69914	12.6921
109201896	XM_019357776.2	LOC109201896	gene3845	protein_coding			hemoglobin subunit alpha-A	NC_031969.2:24422259-24423078	-	1.1858	3.82986	1.17107	32.028	46.3889	26.404	14.0789	3.26221	11.7258
100705332	XM_019347486.2	lig1	gene26586	protein_coding	GO:0003910,GO:0006281,GO:0006310,GO:0005524,GO:0003677	K10747	DNA ligase 1	NC_031982.2:26999178-27065229	-	1.61171	0.639368	1.17062	2.81371	0.804314	1.2722	0.920673	0.516365	0.565149
100696561	XM_003454808.5	LOC100696561	gene20170	protein_coding	GO:0006260,GO:0055114,GO:0004748,GO:0005524	K10807	ribonucleoside-diphosphate reductase large subunit	NC_031979.2:23677438-23685110	-	2.11471	1.3846	1.17057	19.8414	9.31726	7.0665	4.58121	3.56848	3.13927
100700023	XM_003449966.5//XM_005454799.4	LOC100700023	gene7291	protein_coding	GO:0004392,GO:0006788,GO:0055114	K21418	heme oxygenase 2	NC_031971.2:30536574-30539949	+	-0.322613	0.358615	1.1693	24.8091	39.6434	17.4363	31.0261	30.9184	7.75283
100696529	XM_003445544.5//XM_005473093.4//XM_025897080.1//XM_025897081.1	ncs1	gene16870	protein_coding	GO:0005509	K19932	neuronal calcium sensor 1	NC_031977.2:11098002-11113774	+	2.20669	2.10391	1.16918	7.38372	19.1169	2.29332	1.59954	4.4471	1.01978
100695010	XM_005473938.3//XM_005473939.3	heatr5b	gene18994	protein_coding			HEAT repeat-containing protein 5B	NC_031978.2:23405773-23425690	-	0.639884	1.69513	1.16905	4.70964	4.21135	4.00352	3.02248	1.30058	1.78042
100709696	XM_005451653.4//XM_005451654.4//XM_013271225.3	zc3hc1	gene24374	protein_coding	GO:0005634,GO:0008270		nuclear-interacting partner of ALK	NC_031981.2:10964254-10968253	+	0.18867	1.19979	1.16898	4.73147	4.26599	4.64208	4.15146	1.85715	2.0645
100711160	XM_025904138.1//XM_025904139.1//XM_025904140.1	maip1	gene22888	protein_coding			m-AAA protease-interacting protein 1, mitochondrial	NC_031987.2:7425733-7431584	-	0.221517	1.02006	1.16714	1.65663	1.75718	3.2466	1.42083	0.866456	1.44572
100705398	XM_019352272.2//XM_019352273.2	LOC100705398	gene32051	protein_coding	GO:0004181,GO:0006508,GO:0008270	K23009	carboxypeptidase O	NC_031986.2:6325721-6336061	+	0.0697832	1.3408	1.167	7.76385	35.3473	49.7785	7.39725	13.9552	22.1687
102080817	XM_013270169.3	LOC102080817	gene2909	protein_coding		K05843	transforming growth factor beta receptor type 3	NC_031969.2:8063566-8079244	+	-0.694106	0.11885	1.16646	0.62219	1.01595	1.62885	1.00663	0.93561	0.725672
100699245	XM_013268312.3	LOC100699245	gene9328	protein_coding			LMBR1 domain-containing protein 2-B	NC_031972.2:36720451-36735199	-	0.0472853	0.252362	1.16581	5.50267	6.50745	5.61954	5.32524	5.46314	2.5047
112841672	XM_025903716.1	LOC112841672	gene36457	protein_coding			uncharacterized protein LOC112841672	NC_031967.2:54230704-54233529	+	1.12085	1.76877	1.16571	3.56158	10.4644	6.01361	1.6377	3.07088	2.68054
109204191		LOC109204191	gene15922	lncRNA				NC_031976.2:27817727-27820997	+	2.52441	1.3315	1.46008	0.750989	1.10654	0.613926	0.13053	0.439689	0.223146
100700657	XM_005454618.4	foxo3	gene21578	protein_coding	GO:0003700,GO:0006355,GO:0043565	K09408	forkhead box protein O3	NC_031980.2:12034109-12077598	-	-0.962072	-0.795525	1.16497	4.24247	5.60328	9.8132	8.26478	9.72566	4.37644
100700242	XM_005447563.4//XM_025907231.1//XM_025907234.1	LOC100700242	gene906	protein_coding	GO:0001726,GO:0005200,GO:0005925,GO:0007016,GO:0003779	K06271	talin-2	NC_031965.2:27694560-27792905	+	0.0487328	-0.179243	1.1638	0.856304	0.543103	1.9082	0.827862	0.61495	0.851696
100703194	XM_003453360.5	LOC100703194	gene25707	protein_coding	GO:0051920,GO:0055114,GO:0016209,GO:0016491	K13279	peroxiredoxin-1	NC_031982.2:9371132-9377210	-	2.7098	2.92739	1.16359	30.1436	88.3145	16.5878	4.6075	11.6091	7.40481
100693606	XM_003444444.5	sigmar1	gene8980	protein_coding		K20719	sigma non-opioid intracellular receptor 1	NC_031972.2:27427093-27431470	-	-0.29996	1.10461	1.16347	52.0189	105.857	135.845	64.041	49.2265	60.6463
100710906	XM_003438739.4	wipi1	gene11590	protein_coding	GO:0006914,GO:0032266	K17908	WD repeat domain phosphoinositide-interacting protein 1	NC_031973.2:20276038-20286227	+	-1.17543	-1.518	1.16283	1.73133	2.51579	8.36493	3.91039	7.20509	3.73607
100709117	XM_003438061.5	bag1	gene26328	protein_coding	GO:0051087,GO:0005515	K09555	BAG family molecular chaperone regulator 1	NC_031982.2:21276440-21278691	+	0.126107	0.298829	1.16247	4.04508	4.61424	4.21356	3.70651	3.75097	1.8824
100707398	XM_005473229.4	tmem161b	gene17077	protein_coding			transmembrane protein 161B	NC_031977.2:16057269-16078035	+	-0.631437	-0.131552	1.16226	0.825017	0.966707	1.26673	1.27804	1.059	0.56599
100707584	XM_003438055.5	LOC100707584	gene26346	protein_coding		K09568	FK506-binding protein 1	NC_031982.2:21815238-21818885	+	0.776045	1.35928	1.16212	44.1199	63.4396	87.3551	25.7645	24.7272	39.0352
100701346	XM_003440145.5//XM_005474790.4	LOC100701346	gene20432	protein_coding	GO:0005739,GO:0006915,GO:0006919	K10522	diablo homolog, mitochondrial	NC_031979.2:28418073-28420444	+	1.6266	-0.742514	1.161	838.864	1507.32	913.782	271.667	2521.88	408.646
100690888	XM_019354801.2	LOC100690888	gene35400	protein_coding		K21749	N-acylneuraminate cytidylyltransferase	NC_031967.2:34134212-34149802	-	2.11308	1.74617	1.16097	16.2073	25.2293	49.7836	3.74637	7.52068	22.2638
100691964	XM_003438592.5//XM_005448209.3	LOC100691964	gene11554	protein_coding	GO:0005328,GO:0006836,GO:0016021	K05048	sodium-dependent neutral amino acid transporter B(0)AT2	NC_031973.2:19574341-19584782	-	-0.0850462	0.870013	1.15932	4.26355	6.3487	2.39682	4.52244	3.47364	1.07311
100698874	XM_003451112.5//XM_005455882.3//XM_025911205.1	LOC100698874	gene15980	protein_coding		K17725	persulfide dioxygenase ETHE1, mitochondrial	NC_031976.2:28770902-28779885	+	3.64552	2.08124	1.15853	8.9575	5.09367	3.80997	0.715774	1.20369	1.70675
100710986	XM_003438329.5	actr2	gene18409	protein_coding	GO:0005524,GO:0005856,GO:0005885,GO:0007015,GO:0034314	K17260	actin-related protein 2	NC_031978.2:8568026-8582300	+	1.40328	0.554559	1.15783	35.482	17.6217	29.7529	13.4146	11.998	13.3348
100700687	XM_003457773.4	pcid2	gene32958	protein_coding			PCI domain-containing protein 2	NC_031986.2:26181320-26187122	-	0.980674	-0.225236	1.15731	3.08393	1.84218	3.54314	1.56276	2.15345	1.58856
100702794	XM_003443470.5	rdh10	gene12743	protein_coding	GO:0002138,GO:0052650	K11151	retinol dehydrogenase 10	NC_031974.2:20240971-20252490	+	1.79711	1.75264	1.1564	4.20858	4.4258	1.81251	1.21102	1.31339	0.813145
100705891	XM_003455424.5	api5	gene9619	protein_coding			apoptosis inhibitor 5	NC_031972.2:43411957-43419133	+	0.306229	1.04535	1.15599	7.65407	6.21729	5.03905	6.19025	3.01245	2.26132
109204839	XM_019366899.2	LOC109204839	gene18478	protein_coding			SLC35A4 upstream open reading frame protein	NC_031978.2:10671342-10675602	+	-0.00424863	0.415027	1.15518	5.35048	9.05808	14.1442	5.36626	6.79361	6.35091
100706028	XM_003448326.4	edem1	gene5036	protein_coding	GO:0004571,GO:0005509,GO:0016020	K10084	ER degradation-enhancing alpha-mannosidase-like protein 1	NC_031970.2:17218982-17230201	-	0.674248	0.567661	1.15445	10.1862	6.30403	7.88714	6.38327	4.25339	3.54319
100694951	XM_005469882.4	ociad1	gene6999	protein_coding			OCIA domain-containing protein 1	NC_031971.2:23930380-23934347	-	0.0242554	1.00504	1.15386	6.78082	16.7987	17.305	6.66777	8.37005	7.77723
100697450	XM_003453573.5//XM_005474430.3//XM_013276539.3	ulk2	gene19425	protein_coding	GO:0004672,GO:0005524,GO:0006468,GO:0004674	K08269	serine/threonine-protein kinase ULK2	NC_031979.2:2805697-2841688	-	-3.70541	-1.29111	1.15376	2.43584	18.4684	30.7728	31.7753	45.1952	13.8309
102075638	XM_005468133.4	LOC102075638	gene11932	protein_coding	GO:0005515		protein phosphatase 1 regulatory subunit 3G	NC_031974.2:89259-95397	+	1.11075	1.00416	1.1532	10.3463	25.4152	15.1332	4.7909	12.671	6.80428
100702036	XM_005458763.4	LOC100702036	gene30059	protein_coding		K22614	protein NLRC3	NC_031984.2:33757571-33770417	-	0.318872	0.371111	1.15187	5.13239	2.82563	4.5924	4.11462	2.18474	2.06677
100695899	XM_003439866.4//XM_005478987.4	nr2c2ap	gene33573	protein_coding			nuclear receptor 2C2-associated protein	NC_031986.2:40264340-40268680	+	0.102537	0.588964	1.15179	4.01406	3.21344	5.79089	3.73867	2.13636	2.60629
100705520	XM_003452476.5//XM_005457196.3	LOC100705520	gene30943	protein_coding		K11421	histone-lysine N-methyltransferase SETDB1-B	NC_031985.2:16849987-16862297	-	0.580217	-1.495	1.15155	2.90303	1.17828	2.5286	1.94173	3.32116	1.13823
100692805	XM_003447529.5//XM_003447535.4//XM_019353553.2	LOC100692805	gene34744	protein_coding	GO:0006662,GO:0015035,GO:0045454	K03671	thioredoxin	NC_031967.2:22108738-22128582	-	-0.782377	0.841484	1.1514	26.0704	274.233	347.296	44.8401	153.041	156.349
100708552	XM_013276431.2	g6pc3	gene10967	protein_coding		K01084	glucose-6-phosphatase 3	NC_031973.2:7489756-7493399	-	2.57682	0.334587	1.15132	2.64261	1.1598	2.7494	0.442928	0.919734	1.23782
100698433	XM_003454898.5	hacd2	gene23692	protein_coding		K10703	very-long-chain (3R)-3-hydroxyacyl-CoA dehydratase 2	NC_031987.2:26692366-26702063	-	0.116478	0.855107	1.15092	49.218	155.76	148.726	45.4005	86.1079	66.9768
100700803	XM_003440143.5	dpm2	gene9212	protein_coding	GO:0019348,GO:0030176,GO:0030234	K09658	dolichol phosphate-mannose biosynthesis regulatory protein	NC_031972.2:34769420-34776075	+	0.69703	1.10339	1.1504	11.9792	21.2947	15.5228	7.38926	9.91099	6.99305
100703499	XM_005465367.4	LOC100703499	gene6178	protein_coding	GO:0016021,GO:0055085	K08228	large neutral amino acids transporter small subunit 3	NC_031971.2:4656339-4676690	+	0.290751	-0.0380361	1.14972	9.72789	12.6557	23.8402	7.95232	12.9938	10.7451
100695461	XM_003440122.5	txndc17	gene20375	protein_coding			thioredoxin domain-containing protein 17	NC_031979.2:27596817-27600688	+	-0.206587	1.56604	1.14939	41.6842	147.653	145.901	48.1017	49.8675	65.7743
100705475	XM_003439901.5	itpa	gene33479	protein_coding	GO:0009143,GO:0047429	K01519	inosine triphosphate pyrophosphatase	NC_031986.2:38753510-38755990	+	0.0571515	0.849134	1.14914	3.51287	5.34863	7.59338	3.37643	2.96912	3.42381
100706374	XM_003443907.5	LOC100706374	gene9770	protein_coding		K09515	dnaJ homolog subfamily B member 9	NC_031972.2:48072433-48074785	+	-0.691743	1.14567	1.14844	1.70883	1.76003	4.2826	2.76016	0.795499	1.93193
100699723	XM_005449040.3	pdss1	gene12404	protein_coding	GO:0008299	K12504	decaprenyl-diphosphate synthase subunit 1	NC_031974.2:12503107-12508983	+	0.716555	2.90701	1.14811	2.24355	1.23223	1.32084	1.36531	0.164284	0.595985
100699040	XM_003449962.5//XM_013274281.3	LOC100699040	gene7283	protein_coding	GO:0046983	K09114	max-interacting protein 1	NC_031971.2:30218518-30251350	-	1.20357	-0.497525	1.14555	5.48539	1.16812	4.98257	2.38176	1.64914	2.25221
100700757	XM_003451619.5	clybl	gene23549	protein_coding	GO:0003824	K11390	citramalyl-CoA lyase, mitochondrial	NC_031987.2:23078958-23142773	+	-1.28249	0.732547	1.14553	1.55333	4.79338	8.41706	3.77861	2.88485	3.80472
100711014	XM_003441424.5	ndufaf3	gene5257	protein_coding		K09008	NADH dehydrogenase [ubiquinone] 1 alpha subcomplex assembly factor 3	NC_031970.2:21435315-21440063	-	-0.476604	0.231965	1.14418	2.50909	2.15168	3.36798	3.49131	1.8321	1.52383
100705457	XM_019354381.2	vkorc1l1	gene13466	protein_coding		K05357	vitamin K epoxide reductase complex subunit 1-like protein 1	NC_031975.2:6526399-6538945	+	0.686313	0.807741	1.1437	13.8359	9.40926	14.1632	8.59818	5.37528	6.41023
100695289	XM_003442946.4//XM_005477181.3	aqr	gene27855	protein_coding	GO:0000398,GO:0005681	K12874	RNA helicase aquarius	NC_031983.2:16446450-16492479	+	0.377486	-0.0862069	1.1435	2.53173	1.88338	2.43854	1.94887	1.99935	1.10383
100693566	XM_005472031.4//XM_005472034.4	srrt	gene13665	protein_coding	GO:0006397		serrate RNA effector molecule homolog	NC_031975.2:11171709-11180092	+	1.43423	1.60823	1.14278	11.6236	6.90929	12.1109	4.30126	2.26625	5.48486
100701809	XM_019357723.2	LOC100701809	gene3955	protein_coding	GO:0000287,GO:0005737,GO:0008253	K01081	cytosolic 5'-nucleotidase 3	NC_031969.2:26837164-26843686	+	-0.130311	0.938077	1.14233	4.50357	6.07643	5.6912	4.92929	3.17146	2.57827
100711164	XM_003458979.5	uvrag	gene13343	protein_coding		K21249	UV radiation resistance-associated gene protein	NC_031975.2:2343018-2433069	+	0.0549373	-1.0918	1.14158	4.01914	2.29736	6.45373	3.86897	4.89659	2.92523
100698873	XM_003451033.5//XM_005473519.4	LOC100698873	gene17526	protein_coding	GO:0007017,GO:0030286	K10418	dynein light chain 2, cytoplasmic	NC_031977.2:25918305-25920628	-	0.64417	0.291342	1.14158	28.1855	28.4734	51.9444	18.0348	23.2668	23.5445
100701845	XM_003451958.4//XM_013275550.2	ppif	gene18686	protein_coding	GO:0003755,GO:0000413	K09565	peptidyl-prolyl cis-trans isomerase F, mitochondrial	NC_031978.2:16523318-16528400	-	0.65211	2.35361	1.14047	0.970777	3.90835	6.05746	0.617753	0.764692	2.74773
100706847	XM_003452319.5	haao	gene19187	protein_coding	GO:0000334,GO:0005506,GO:0055114	K00452	3-hydroxyanthranilate 3,4-dioxygenase	NC_031978.2:28601434-28612326	-	-1.55015	1.13807	1.14022	26.9119	243.075	319.843	78.8111	110.445	145.11
100697005	XM_005456170.4	LOC100697005	gene14309	protein_coding	GO:0005242,GO:0006813,GO:0016021		G protein-activated inward rectifier potassium channel 3	NC_031975.2:24322346-24327142	-	0.355195	-0.156562	1.13995	2.15473	3.13607	3.62839	1.68449	3.49555	1.64647
100711947	XM_003451323.5	wdr18	gene33360	protein_coding	GO:0005515	K14829	WD repeat-containing protein 18	NC_031986.2:36140547-36165830	-	0.401563	0.138116	1.13871	3.75042	2.91002	4.24123	2.83921	2.64435	1.92622
100709654	XM_003438063.5//XM_005476507.4	atp6v1h	gene26318	protein_coding	GO:0000221,GO:0015991,GO:0046961	K02144	V-type proton ATPase subunit H	NC_031982.2:21208250-21237129	+	0.676531	1.06825	1.13822	11.9631	13.1466	10.9451	7.48493	6.26959	4.97259
100707354	XM_003446084.5	znf367	gene17429	protein_coding	GO:0003676		zinc finger protein 367	NC_031977.2:24002263-24006863	+	2.58817	1.14282	1.13816	5.77728	0.950183	1.96803	0.960741	0.430313	0.894154
100693875	XM_003447034.5//XM_003447035.5	LOC100693875	gene10516	protein_coding	GO:0003924,GO:0007186,GO:0019001,GO:0031683	K04534	guanine nucleotide-binding protein G(o) subunit alpha	NC_031972.2:64437210-64521955	+	0.260174	0.801512	1.13797	6.0085	5.15929	6.35466	5.01702	2.96013	2.88754
100693123	XM_003438001.5	LOC100693123	gene25869	protein_coding	GO:0005829,GO:0006508,GO:0008233,GO:0016920	K01304	pyroglutamyl-peptidase 1	NC_031982.2:11672181-11675735	+	-0.737176	-1.08793	1.13767	0.693445	0.581733	5.16389	1.15591	1.23658	2.34695
100699108	XM_025906776.1	LOC100699108	gene3001	protein_coding			phospholipase B-like 1	NC_031969.2:9552030-9558053	-	0.202959	1.55337	1.13711	4.33687	9.0671	7.08821	3.76773	3.08928	3.22279
100710477	XM_003441422.5	LOC100710477	gene5254	protein_coding	GO:0003924,GO:0005525	K04513	rho-related GTP-binding protein RhoA-B	NC_031970.2:21418518-21422668	+	-0.21585	0.371614	1.13705	16.2509	16.1113	19.2687	18.8736	12.4527	8.76125
100696412	XM_003438271.3	LOC100696412	gene18612	protein_coding	GO:0005515	K00799	glutathione S-transferase omega-1	NC_031978.2:14810093-14812977	+	-0.746822	0.528816	1.13685	19.039	51.7087	66.1854	31.9492	35.8405	30.0979
100695007	XM_005470923.4//XM_005470924.4	fbxo31	gene10248	protein_coding	GO:0006974,GO:0019005,GO:0030332,GO:0031146,GO:0031571,GO:0005515	K10308	F-box only protein 31	NC_031972.2:56881345-56890898	-	0.265761	-0.260319	1.13449	9.01254	12.763	29.094	7.49627	15.2868	13.2522
100711849	XM_003450007.5	LOC100711849	gene7309	protein_coding	GO:0004467,GO:0015245,GO:0016021,GO:0031957,GO:0003824	K08745	long-chain fatty acid transport protein 1	NC_031971.2:30761647-30770023	+	1.93111	0.551748	1.13432	13.4796	17.819	9.08736	3.53472	12.156	4.13975
100698005	XM_003437775.5	LOC100698005	gene25832	protein_coding	GO:0006122,GO:0008121	K00416	cytochrome b-c1 complex subunit 6, mitochondrial	NC_031982.2:11046411-11049532	+	0.769166	1.08525	1.13414	62.7732	108.814	97.7239	36.8326	51.2852	44.5235
100708149	XM_003442006.5	nmt1	gene4003	protein_coding	GO:0004379,GO:0006499	K00671	glycylpeptide N-tetradecanoyltransferase 1	NC_031969.2:27692616-27700838	+	-0.605436	0.629501	1.13393	8.30254	16.3849	16.2373	12.6318	10.5912	7.39889
100708689	XM_003441168.5	mtg1	gene18834	protein_coding	GO:0005525	K19828	mitochondrial ribosome-associated GTPase 1	NC_031978.2:19289319-19293750	+	0.357801	-0.373354	1.13353	1.92131	1.35695	2.38404	1.4993	1.75774	1.08664
100701568	XM_003450212.5//XM_025910158.1	LOC100701568	gene13079	protein_coding			copine-3	NC_031974.2:27388133-27401963	+	3.38558	1.01661	1.13328	27.8484	3.4749	5.82203	2.66465	1.71756	2.65414
100712483	XM_013275094.3	tmem259	gene33357	protein_coding			membralin	NC_031986.2:36037600-36048572	+	0.67301	0.73173	1.13321	4.34489	6.03712	5.19299	2.7251	3.63544	2.36749
100694015	XM_005447674.4	ulk3	gene1096	protein_coding	GO:0004672,GO:0005524,GO:0006468	K21358	serine/threonine-protein kinase ULK3	NC_031965.2:32641692-32656896	+	1.08077	0.288353	1.13228	0.831852	1.67357	1.61005	0.39328	1.37038	0.734496
100712152	XM_003457073.5	fitm2	gene28879	protein_coding	GO:0005789,GO:0019915		fat storage-inducing transmembrane protein 2	NC_031984.2:6964502-6967379	-	0.554241	1.12829	1.1311	5.64663	19.7944	5.39594	3.84544	9.05509	2.46361
100706309	XM_003452957.5	LOC100706309	gene23449	protein_coding		K18178	cytochrome c oxidase assembly factor 5	NC_031987.2:20842085-20843959	+	-0.23613	0.160609	1.13053	6.09261	7.23996	8.52564	7.17605	6.47721	3.89407
100712150	XM_003456662.5//XM_019366356.2	tk2	gene19225	protein_coding		K00857	thymidine kinase 2, mitochondrial	NC_031978.2:30653929-30662992	-	-0.105999	1.12476	1.13009	3.95319	3.8584	5.33759	4.25458	1.76938	2.43868
100694246	XM_003447698.5	abhd6	gene4876	protein_coding		K13700	monoacylglycerol lipase ABHD6	NC_031970.2:13002317-13010623	-	-1.19334	0.0094752	1.12973	7.06226	20.6227	37.5447	16.1501	20.4877	17.158
100697867	XM_003444295.4//XM_005451129.4//XM_005451130.3	akr1a1	gene33131	protein_coding	GO:0016491,GO:0055114	K00002	alcohol dehydrogenase [NADP(+)]	NC_031986.2:30720275-30726930	+	1.11851	0.976205	1.12931	6.18687	4.87733	7.89249	2.84949	2.47922	3.60792
100692710	XM_013272287.3	LOC100692710	gene22127	protein_coding		K14403	cleavage and polyadenylation specificity factor subunit 3	NC_031980.2:25330424-25337770	-	0.237621	0.131575	1.12807	8.02346	6.70824	6.85916	6.80504	6.12351	3.13825
100703376	XM_019365153.2//XM_019365154.2//XM_019365155.2//XM_019365156.2//XM_019365158.2//XM_025911394.1	LOC100703376	gene15352	protein_coding	GO:0005506,GO:0016705,GO:0020037,GO:0055114	K00513	steroid 21-hydroxylase	NC_031976.2:17984226-17991604	-	-2.24489	-1.09799	1.1278	129.474	987.229	512.539	613.708	2113.22	234.545
100712478	XM_003450090.5	ccdc137	gene3654	protein_coding			coiled-coil domain-containing protein 137	NC_031969.2:21534140-21539030	-	-0.091414	2.35386	1.12748	1.79335	7.50287	0.705666	1.91066	1.46773	0.322993
100705664	XM_005474629.4	dhx40	gene19901	protein_coding	GO:0003676,GO:0005524,GO:0004386	K18711	probable ATP-dependent RNA helicase DHX40	NC_031979.2:16768706-16775310	+	-0.173346	0.97912	1.12702	1.18633	1.02358	1.97467	1.33779	0.519251	0.904121
112841648	XM_005451917.4	LOC112841648	gene23085	protein_coding			tubulin alpha chain-like	NC_031987.2:13470059-13475548	-	-0.338969	2.84573	1.12691	6.624	14.0645	37.1669	8.37838	1.95648	17.0185
100691184	XM_005477506.4//XM_005477507.4//XM_019348843.2//XM_019348844.2	mocs1	gene28265	protein_coding	GO:0003824,GO:0051536,GO:0006777,GO:0019008,GO:0051539	K20967	molybdenum cofactor biosynthesis protein 1	NC_031983.2:22998392-23009620	-	-0.909374	-0.815837	1.12641	6.94819	3.85259	15.1567	13.0503	6.78179	6.9426
100695284	XM_003442046.5	tubg1	gene3915	protein_coding	GO:0003924,GO:0005874,GO:0007017	K10389	tubulin gamma-1 chain	NC_031969.2:26017544-26025213	+	0.629984	0.455557	1.12627	2.8523	1.41348	1.54933	1.84311	1.03075	0.709747
100697519	XM_003447049.4//XM_005471155.3	lg7h12orf4	gene10471	protein_coding			protein C12orf4 homolog	NC_031972.2:63211318-63225143	-	0.683841	1.88471	1.12545	3.68072	6.4691	3.98861	2.29127	1.75182	1.82822
100709899	XM_003453535.5//XM_019346572.2//XM_025899474.1	LOC100709899	gene24996	protein_coding	GO:0004867,GO:0005615	K23425	leukocyte elastase inhibitor	NC_031981.2:27641112-27665541	-	-0.400859	0.344127	1.12525	0.969383	3.15467	3.55494	1.27987	2.4852	1.62966
100707699	XM_005469464.4	LOC100707699	gene5434	protein_coding	GO:0003700,GO:0005634,GO:0006355,GO:0008270,GO:0043565	K03728	nuclear receptor subfamily 1 group D member 1	NC_031970.2:24174918-24186085	-	-1.0358	-0.753771	1.12474	2.84218	1.65953	28.5773	5.82717	2.79829	13.1051
100691792	XM_003442284.5	swap70	gene656	protein_coding		K20072	switch-associated protein 70	NC_031965.2:20352864-20363204	+	1.66011	-1.72889	1.123	1.07128	0.0736976	0.580022	0.33897	0.244288	0.266311
100711992	XM_005474723.2	LOC100711992	gene20351	protein_coding	GO:0034316,GO:0071933,GO:2000249,GO:0003779,GO:0005622		glia maturation factor gamma	NC_031979.2:26942656-26945321	+	2.00316	-0.458834	1.12283	4.80055	0.507258	1.3762	1.19751	0.697191	0.631941
100690050	XM_003452585.5	ctsd	gene0	protein_coding	GO:0004190,GO:0005764,GO:0006508	K01379	cathepsin D	NC_031965.2:43148-50842	+	0.713051	1.32856	1.1219	54.7266	134.843	113.149	33.3848	53.69	51.9905
100700864	XM_003456052.5//XM_019346159.2//XM_019346161.2//XM_019346162.2	mcm9	gene22255	protein_coding	GO:0003677,GO:0005524,GO:0006270	K10738	DNA helicase MCM9	NC_031980.2:28282860-28316561	+	3.13001	1.53453	1.12146	1.36933	0.383072	0.294225	0.156416	0.132233	0.135234
100703192	XM_003453032.5	degs2	gene27664	protein_coding	GO:0006629	K04712	sphingolipid delta(4)-desaturase/C4-monooxygenase DES2	NC_031983.2:12012386-12017815	+	1.65972	-0.0221761	1.12145	1.03328	1.06778	2.15229	0.327034	1.08432	0.98926
100699529	XM_003438696.5	phf5a	gene11714	protein_coding		K12834	PHD finger-like domain-containing protein 5A	NC_031973.2:22533669-22535064	-	0.637992	0.978334	1.1214	6.30563	7.16329	8.21123	4.05204	3.63584	3.77427
109202693		LOC109202693	gene1084	lncRNA				NC_031965.2:32090048-32091009	+	0.834247	1.28942	-2.92353	1.12789	4.17349	0.302496	0.632606	1.70744	2.29503
100692840	XM_003456754.5	tmem208	gene349	protein_coding			transmembrane protein 208	NC_031965.2:12444910-12449911	-	0.687382	1.44838	1.12131	32.4848	39.4597	19.0841	20.1724	14.4593	8.77253
100710487	XM_003443835.5//XM_019361783.2	LOC100710487	gene9712	protein_coding	GO:0005328,GO:0006836,GO:0016021	K05046	sodium- and chloride-dependent GABA transporter 2	NC_031972.2:46160659-46183629	-	-3.11642	-0.602619	1.12037	2.19591	17.0735	67.424	19.0436	25.9256	31.0135
100711106	XM_003444761.5//XM_005478329.4//XM_019349536.2	sgk2	gene29742	protein_coding	GO:0004674,GO:0005524,GO:0006468,GO:0004672	K13303	serine/threonine-protein kinase Sgk2	NC_031984.2:24660255-24673192	+	2.15716	0.785767	1.11998	4.59153	2.22935	4.9827	1.02941	1.29312	2.29254
100698525	XM_003456858.5//XM_025911049.1	LOC100698525	gene13630	protein_coding		K16795	platelet-activating factor acetylhydrolase IB subunit beta	NC_031975.2:10639793-10645945	-	-0.0918426	0.74876	1.11921	1.24828	0.72259	1.37675	1.33033	0.430024	0.633782
100694391	XM_003438931.5	wdr13	gene29078	protein_coding	GO:0005515		WD repeat-containing protein 13	NC_031984.2:10854571-10861987	+	0.605071	0.72703	1.11898	7.26215	8.62478	10.7927	4.77442	5.21063	4.96916
100711459	XM_003443006.5	LOC100711459	gene28075	protein_coding	GO:0016757	K00750	glycogenin-1	NC_031983.2:20205991-20215904	+	3.31342	1.53186	1.11891	28.7151	3.10272	4.44414	2.88849	1.07302	2.04627
100695631	XM_003439953.5	LOC100695631	gene33365	protein_coding			transmembrane protein 45A	NC_031986.2:36229561-36235951	+	3.57908	0.937276	1.11834	11.251	1.24399	2.53523	0.941416	0.649634	1.16779
102079604		LOC102079604	gene29723	lncRNA				NC_031984.2:24461933-24462995	-	-0.221624	1.28442	-1.74822	0.203794	7.22753	0.847081	0.237633	2.96717	2.84572
100712173	XM_003439929.5//XM_005478888.4	ppat	gene33434	protein_coding	GO:0004044,GO:0009113,GO:0009116	K00764	amidophosphoribosyltransferase	NC_031986.2:37830821-37846129	-	0.549892	1.19728	1.11791	2.95388	3.34266	4.0976	2.01771	1.45772	1.88801
100707459	XM_003448163.4	idh3g	gene29505	protein_coding	GO:0016616,GO:0055114	K00030	isocitrate dehydrogenase [NAD] subunit gamma, mitochondrial	NC_031984.2:20234692-20241109	+	0.523922	1.47208	1.11612	7.75207	11.1315	8.80042	5.3914	4.01249	4.05992
100699070	XM_003457291.5	psmg4	gene24973	protein_coding	GO:0043248	K11878	proteasome assembly chaperone 4	NC_031981.2:27034077-27038273	-	0.431657	0.918227	1.11603	4.51641	5.90314	5.69582	3.34851	3.1237	2.62784
100701489	XM_013276753.2	atpaf1	gene24928	protein_coding	GO:0005739,GO:0065003	K07555	ATP synthase mitochondrial F1 complex assembly factor 1	NC_031981.2:25969296-25973953	+	-0.158673	0.528749	1.11506	5.54387	11.383	15.0347	6.1884	7.89019	6.94108
100696988	XM_003447550.4//XM_005453184.4	LOC100696988	gene34880	protein_coding	GO:0004198,GO:0005509,GO:0006508,GO:0005622	K01367	calpain-1 catalytic subunit	NC_031967.2:24045162-24077484	+	-0.530275	0.503951	1.11492	3.67783	6.27412	19.6713	5.31154	4.42434	9.08258
100707634	XM_005454725.4//XM_005454726.4//XM_005454727.4//XM_019346072.2	LOC100707634	gene21488	protein_coding	GO:0005515,GO:0000281,GO:0006886,GO:0006897,GO:0035091	K17923	sorting nexin-9	NC_031980.2:9778737-9794839	-	0.758928	0.00854935	1.11434	62.0838	84.2863	62.3629	36.6875	83.7883	28.8056
100708544	XM_003450153.4	LOC100708544	gene20579	protein_coding	GO:0005743,GO:0006120,GO:0008137	K03968	NADH dehydrogenase [ubiquinone] 1 subunit C2	NC_031979.2:31872614-31875735	-	0.0579872	1.23555	1.11374	8.99925	21.6524	36.0786	8.64471	9.19535	16.6717
100697727	XM_003455312.5	ddost	gene29848	protein_coding	GO:0005789,GO:0018279	K12670	dolichyl-diphosphooligosaccharide--protein glycosyltransferase 48 kDa subunit	NC_031984.2:27269049-27273619	+	1.14237	1.67107	1.11361	202.027	252.491	242.407	91.5209	79.2872	112.025
100692389	XM_019366774.2//XM_019366775.2//XM_019366776.2	LOC100692389	gene19119	protein_coding		K01408	insulin-degrading enzyme	NC_031978.2:26232668-26254218	+	-0.848389	-0.543112	1.11193	1.03809	1.03782	1.63068	1.86907	1.51222	0.754475
100709031	XM_003438149.5	cacybp	gene26067	protein_coding		K04507	calcyclin-binding protein	NC_031982.2:15555105-15561757	-	0.317723	1.43275	1.11166	5.09792	4.44095	10.4015	4.09024	1.64504	4.81341
100700525	XM_003438204.5//XM_005476105.4//XM_005476106.4	ap2m1	gene25888	protein_coding		K11826	AP-2 complex subunit mu	NC_031982.2:12072066-12084432	+	-0.0128321	0.786879	1.1112	95.9232	113.995	101.18	96.7802	66.0711	46.8372
100710350	XM_005460673.4//XM_005460674.4	LOC100710350	gene20458	protein_coding	GO:0005911,GO:0007155,GO:0007286,GO:0042803,GO:0050839	K06592	nectin-3-like protein	NC_031979.2:28697413-28729957	+	-1.34496	-1.11564	1.11109	0.24558	0.527591	0.621645	0.623828	1.14324	0.287786
100699538	XM_003439448.5	sf3b3	gene8209	protein_coding	GO:0003676,GO:0005634	K12830	splicing factor 3B subunit 3	NC_031972.2:7737473-7759306	+	0.241196	0.79223	1.11069	4.8782	3.67498	3.62636	4.12717	2.12212	1.67927
106096937	XM_013266067.2	LOC106096937	gene27254	protein_coding	GO:0004129	K02273	cytochrome c oxidase subunit 8A, mitochondrial	NC_031983.2:2953850-2957980	+	-0.0772662	0.617934	1.10986	56.4917	98.5021	82.3855	59.5997	64.1843	38.1724
100691282	XM_013275202.3	dym	gene8636	protein_coding			dymeclin	NC_031972.2:18197614-18257617	+	1.46082	0.749432	1.10952	6.9415	4.78761	4.69759	2.52176	2.84785	2.17709
100700314	XM_003454905.5//XM_019352958.2	wdfy2	gene23674	protein_coding	GO:0005515,GO:0046872	K23532	WD repeat and FYVE domain-containing protein 2	NC_031987.2:26011956-26032444	-	-0.869547	-1.00424	1.10941	4.80821	2.32991	11.9919	8.78503	4.67355	5.55804
100695383	XM_005468441.4	fam234b	gene3041	protein_coding			protein FAM234B	NC_031969.2:10111980-10119705	-	-0.587914	0.0477852	1.10932	5.42964	7.20112	8.27481	8.16114	6.96651	3.83549
100694535	XM_003453644.4	LOC100694535	gene4702	protein_coding	GO:0008290,GO:0051016	K10364	F-actin-capping protein subunit alpha-1	NC_031970.2:8757252-8762496	+	0.573456	0.839772	1.10843	12.8766	8.34953	12.8764	8.65314	4.66515	5.97204
100694042	XM_003442041.4	ccdc43	gene3925	protein_coding			coiled-coil domain-containing protein 43	NC_031969.2:26269373-26272294	+	0.318699	0.458482	1.10734	4.37713	4.60462	3.61023	3.50955	3.35102	1.67569
100705416	XM_005473037.3//XM_019365871.2//XM_019365872.2//XM_025896936.1//XM_025896937.1	chfr	gene16799	protein_coding	GO:0005515	K10644	E3 ubiquitin-protein ligase CHFR	NC_031977.2:9439793-9459112	+	1.25368	-1.35751	1.10712	9.8296	2.60666	4.52809	4.1223	6.67936	2.10203
100710918	XM_005469431.4	mmp19	gene5452	protein_coding	GO:0004222,GO:0006508,GO:0008270,GO:0031012	K07998	matrix metalloproteinase-19	NC_031970.2:24453702-24457273	+	4.62446	2.78644	1.10689	530.57	206.633	29.7897	21.51	29.95	13.8312
100692523	XM_005451207.4//XM_019351867.2	amotl2	gene33212	protein_coding		K06104	angiomotin-like protein 2	NC_031986.2:32707786-32730039	+	-0.668945	0.284151	1.10664	1.25309	2.27375	5.24292	1.9923	1.86726	2.43468
[truncated: 6,059 more rows]
